# Supplementary material for: 2-Amino-4-(4-methyl­phen­yl)-5-oxo-5,6,7,8-tetra­hydro-4H-chromene-3-carbonitrile
Source: Acta Crystallogr Sect E Struct Rep Online. 2012 Jul 4;68(Pt 8):o2315–6. doi: 10.1107/S1600536812029480 (PMC3414183; doi:10.1107/S1600536812029480)
Supplement: Supplementary file 1 [file e-68-o2315-sup1.cif]

##############################################################################
#                                                                            #
# This CIF contains the data in a paper accepted for publication in          #
# Acta Crystallographica Section E. It conforms to the requirements of       #
# Notes for Authors for Acta Crystallographica Section E, and has been       #
# peer reviewed under the auspices of the IUCr Commission on Journals.       #
#                                                                            #
# Full details of the Crystallographic Information File format               #
# are given in the paper "The Crystallographic Information File (CIF):       #
# a New Standard Archive File for Crystallography" by S. R. Hall, F. H.      #
# Allen and I. D. Brown [Acta Cryst. (1991), A47, 655-685].                  #
#                                                                            #
# The current version of the core CIF dictionary is obtainable from          #
# ftp://ftp.iucr.org/pub/cif_core.dic.                                       #
#                                                                            #
# Software is freely available for graphical display of the structure(s)     #
# in this CIF. For information consult the CIF software page                 #
# http://www.iucr.org/resources/cif/software.                                #
#                                                                            #
# This file may be used for bona fide research purposes within the           #
# scientific community so long as proper attribution is given to the journal # 
# article from which it was obtained.                                        #
#                                                                            #
##############################################################################
data_global
_audit_creation_method     'PLATON <TABLE ACC> option'
_journal_date_recd_electronic     2012-06-26
_journal_date_accepted     2012-06-28
_journal_name_full     'Acta Crystallographica, Section E'
_journal_year     2012
_journal_volume     68
_journal_issue      8
_journal_page_first     o2315
_journal_page_last     o2316
_journal_paper_category     QO
_journal_paper_doi     10.1107/S1600536812029480
_journal_coeditor_code     SJ5250
_publ_contact_author_name
;
Mehmet Akkurt
;
_publ_contact_author_address
;
     Department of Physics
     Faculty of Sciences
     Erciyes University
     38039 Kayseri
     Turkey
;
_publ_contact_author_email     'akkurt@erciyes.edu.tr'
_publ_contact_author_fax     '+90-352-2076666 extra 33106'
_publ_contact_author_phone     '+90-352-2076666 extra 33106'
_publ_section_title
;\
2-Amino-4-(4-methylphenyl)-5-oxo-5,6,7,8-tetrahydro-4<i>H</i>-chromene-3-\
carbonitrile
;
loop_
    _publ_author_name
    _publ_author_address
    'Shaaban K. Mohamed'
;
Chemistry and Environmental Division,
Manchester Metropolitan University,
Manchester M1 5GD,
England
;
    'Mehmet Akkurt'
;
     Department of Physics,
     Faculty of Sciences,
     Erciyes University,
     38039 Kayseri,
     Turkey
;
    'Muhammad  N. Tahir'
;
University of Sargodha,
Department of Physics,
Sargodha,
Pakistan
;
    'Antar A. Abdelhamid'
;
Chemistry and Environmental Division,
Manchester Metropolitan University,
Manchester M1 5GD,
England
;
    'Mustafa R. Albayati'
;
Chemistry and Environmental Division,
Manchester Metropolitan University,
Manchester M1 5GD,
England
;
data_I
_chemical_name_systematic
;
2-Amino-4-(4-methylphenyl)-5-oxo-5,6,7,8-tetrahydro-4<i>H</i>-chromene-3-
carbonitrile
;
_chemical_name_common     ?
_chemical_formula_moiety     'C17 H16 N2 O2'
_chemical_formula_sum     'C17 H16 N2 O2'
_chemical_formula_structural     ?
_chemical_formula_iupac     'C17 H16 N2 O2'
_chemical_formula_weight     280.32
_chemical_melting_point     ?
_symmetry_cell_setting     triclinic
_symmetry_space_group_name_H-M     'P -1'
_symmetry_space_group_name_Hall     '-P 1'
loop_
    _symmetry_equiv_pos_site_id
    _symmetry_equiv_pos_as_xyz
    1 x,y,z
    2 -x,-y,-z
_cell_length_a     8.5931(9)
_cell_length_b     8.7409(14)
_cell_length_c     11.0695(19)
_cell_angle_alpha     72.626(4)
_cell_angle_beta     70.088(3)
_cell_angle_gamma     80.035(6)
_cell_volume     743.71(19)
_cell_formula_units_Z     2
_cell_measurement_reflns_used     245
_cell_measurement_theta_min     3.2
_cell_measurement_theta_max     18
_cell_measurement_temperature     296(2)
_cell_special_details
;
;
_exptl_crystal_description     prism
_exptl_crystal_colour     white
_exptl_crystal_size_max     0.300
_exptl_crystal_size_mid     0.230
_exptl_crystal_size_min     0.200
_exptl_crystal_size_rad     ?
_exptl_crystal_density_diffrn     1.252
_exptl_crystal_density_meas     ?
_exptl_crystal_density_method     'Not Measured'
_exptl_crystal_F_000     296
_exptl_absorpt_coefficient_mu     0.083
_exptl_absorpt_correction_type     multi-scan
_exptl_absorpt_process_details     '(SADABS; Bruker, 2005)'
_exptl_absorpt_correction_T_min     0.975
_exptl_absorpt_correction_T_max     0.984
_exptl_special_details
;
;
_diffrn_ambient_temperature     296(2)
_diffrn_radiation_type     'Mo K\a'
_diffrn_radiation_wavelength     0.71073
_diffrn_radiation_source     'fine-focus sealed tube'
_diffrn_radiation_monochromator     graphite
_diffrn_measurement_device_type     'Bruker Kappa APEXII CCD'
_diffrn_measurement_method     \w
_diffrn_detector_area_resol_mean     0.81
_diffrn_reflns_number     8982
_diffrn_reflns_av_R_equivalents     0.0749
_diffrn_reflns_av_sigmaI/netI     0.0595
_diffrn_reflns_theta_min     2.03
_diffrn_reflns_theta_max     26.00
_diffrn_reflns_theta_full     26.00
_diffrn_measured_fraction_theta_max     0.994
_diffrn_measured_fraction_theta_full     0.994
_diffrn_reflns_limit_h_min     -10
_diffrn_reflns_limit_h_max     10
_diffrn_reflns_limit_k_min     -10
_diffrn_reflns_limit_k_max     10
_diffrn_reflns_limit_l_min     -13
_diffrn_reflns_limit_l_max     13
_diffrn_reflns_reduction_process
;
;
_refine_special_details
;
Refinement on <i>F</i>^2^ for ALL reflections except those flagged by the user
for potential systematic errors. Weighted <i>R</i>-factors <i>wR</i> and all
goodnesses of fit <i>S</i> are based on <i>F</i>^2^, conventional
<i>R</i>-factors <i>R</i> are based on <i>F</i>, with <i>F</i> set to zero for
negative <i>F</i>^2^. The observed criterion of <i>F</i>^2^ > \s(<i>F</i>^2^)
is used only for calculating -<i>R</i>-factor-obs <i>etc</i>. and is not
relevant to the choice of reflections for refinement. <i>R</i>-factors based
on <i>F</i>^2^ are statistically about twice as large as those based on
<i>F</i>, and <i>R</i>-factors based on ALL data will be even larger.
;
_reflns_number_total     2916
_reflns_number_gt     1704
_reflns_threshold_expression     I>2\s(I)
_refine_ls_structure_factor_coef     Fsqd
_refine_ls_matrix_type     full
_refine_ls_R_factor_all     0.0773
_refine_ls_R_factor_gt     0.0448
_refine_ls_wR_factor_gt     0.1039
_refine_ls_wR_factor_ref     0.1154
_refine_ls_goodness_of_fit_ref     0.913
_refine_ls_restrained_S_all     0.913
_refine_ls_number_reflns     2916
_refine_ls_number_parameters     191
_refine_ls_number_restraints     0
_refine_ls_number_constraints     ?
_refine_ls_hydrogen_treatment     constr
_refine_ls_weighting_scheme     calc
_refine_ls_weighting_details
                 'calc w=1/[\s^2^(Fo^2^)+(0.0535P)^2^] where P=(Fo^2^+2Fc^2^)/3'
_atom_sites_solution_hydrogens     geom
_atom_sites_solution_primary     direct
_atom_sites_solution_secondary     difmap
_refine_ls_shift/su_max     0.000
_refine_ls_shift/su_mean     0.000
_refine_diff_density_max     0.196
_refine_diff_density_min     -0.170
_refine_ls_extinction_method     'none'
_refine_ls_abs_structure_details     ?
_refine_ls_abs_structure_Flack     .
loop_
    _atom_type_symbol
    _atom_type_description
    _atom_type_scat_dispersion_real
    _atom_type_scat_dispersion_imag
    _atom_type_scat_source
    C C 0.0033 0.0016 ' International Tables Vol C Tables 4.2.6.8 and 6.1.1.4'
    H H 0.0000 0.0000 ' International Tables Vol C Tables 4.2.6.8 and 6.1.1.4'
    N N 0.0061 0.0033 ' International Tables Vol C Tables 4.2.6.8 and 6.1.1.4'
    O O 0.0106 0.0060 ' International Tables Vol C Tables 4.2.6.8 and 6.1.1.4'
_computing_data_collection     'APEX2 (Bruker, 2007)'
_computing_cell_refinement     'SAINT (Bruker, 2007)'
_computing_data_reduction     'SAINT (Bruker, 2007)'
_computing_structure_solution     'SHELXS97 (Sheldrick, 2008)'
_computing_structure_refinement     'SHELXL97 (Sheldrick, 2008)'
_computing_molecular_graphics
                  'ORTEP-3 for Windows (Farrugia, 1997) and PLATON (Spek, 2009)'
_computing_publication_material
                                'WinGX (Farrugia, 1999) and PLATON (Spek, 2009)'
loop_
    _atom_site_type_symbol
    _atom_site_label
    _atom_site_fract_x
    _atom_site_fract_y
    _atom_site_fract_z
    _atom_site_U_iso_or_equiv
    _atom_site_thermal_displace_type
    _atom_site_calc_flag
    _atom_site_refinement_flags
    _atom_site_occupancy
    _atom_site_disorder_assembly
    _atom_site_disorder_group
    O O1 -0.07181(12) 0.43638(14) 0.69952(11) 0.0628(4) Uani d . 1.000 . .
    O O2 0.48905(15) 0.45532(14) 0.66064(13) 0.0747(5) Uani d . 1.000 . .
    N N1 0.17338(17) 0.0029(2) 0.50277(16) 0.0766(7) Uani d . 1.000 . .
    N N2 -0.17035(15) 0.27899(18) 0.62146(15) 0.0698(6) Uani d . 1.000 . .
    C C1 0.31349(18) 0.13607(18) 0.74881(16) 0.0458(6) Uani d . 1.000 . .
    C C2 0.46472(18) 0.04982(19) 0.71440(17) 0.0543(6) Uani d . 1.000 . .
    C C3 0.5138(2) -0.0768(2) 0.8064(2) 0.0625(7) Uani d . 1.000 . .
    C C4 0.4143(2) -0.1234(2) 0.93584(19) 0.0590(7) Uani d . 1.000 . .
    C C5 0.2636(2) -0.0370(2) 0.97073(18) 0.0657(7) Uani d . 1.000 . .
    C C6 0.2129(2) 0.0905(2) 0.87951(18) 0.0600(7) Uani d . 1.000 . .
    C C7 0.4678(3) -0.2645(2) 1.0359(2) 0.0882(9) Uani d . 1.000 . .
    C C8 0.25982(17) 0.27363(18) 0.64590(16) 0.0469(5) Uani d . 1.000 . .
    C C9 0.11699(18) 0.23365(18) 0.61288(15) 0.0478(6) Uani d . 1.000 . .
    C C10 0.14572(18) 0.1067(2) 0.55221(17) 0.0546(6) Uani d . 1.000 . .
    C C11 -0.03611(19) 0.3100(2) 0.64164(16) 0.0510(6) Uani d . 1.000 . .
    C C12 0.0570(2) 0.49540(19) 0.71581(16) 0.0532(6) Uani d . 1.000 . .
    C C13 0.21195(19) 0.42714(18) 0.68865(16) 0.0501(6) Uani d . 1.000 . .
    C C14 0.3443(2) 0.5090(2) 0.69385(17) 0.0606(7) Uani d . 1.000 . .
    C C15 0.2972(3) 0.6633(2) 0.7339(2) 0.0896(10) Uani d . 1.000 . .
    C C16 0.1214(3) 0.6772(3) 0.8221(2) 0.0916(10) Uani d . 1.000 . .
    C C17 -0.0012(2) 0.6426(2) 0.7642(2) 0.0730(8) Uani d . 1.000 . .
    H H2 0.53500 0.07760 0.62750 0.0650 Uiso c R 1.000 . .
    H H2A -0.16480 0.20220 0.58610 0.0840 Uiso c R 1.000 . .
    H H2B -0.26260 0.33580 0.64380 0.0840 Uiso c R 1.000 . .
    H H3 0.61690 -0.13230 0.78020 0.0750 Uiso c R 1.000 . .
    H H5 0.19410 -0.06510 1.05790 0.0790 Uiso c R 1.000 . .
    H H6 0.11000 0.14640 0.90610 0.0720 Uiso c R 1.000 . .
    H H7A 0.46800 -0.22940 1.11020 0.1320 Uiso c R 1.000 . .
    H H7B 0.57750 -0.30710 0.99470 0.1320 Uiso c R 1.000 . .
    H H7C 0.39190 -0.34660 1.06630 0.1320 Uiso c R 1.000 . .
    H H8 0.35430 0.29220 0.56420 0.0560 Uiso c R 1.000 . .
    H H15A 0.31220 0.75200 0.65440 0.1080 Uiso c R 1.000 . .
    H H15B 0.37140 0.67300 0.78000 0.1080 Uiso c R 1.000 . .
    H H16A 0.09460 0.78500 0.83470 0.1100 Uiso c R 1.000 . .
    H H16B 0.11120 0.60230 0.90860 0.1100 Uiso c R 1.000 . .
    H H17A -0.10870 0.62860 0.83160 0.0880 Uiso c R 1.000 . .
    H H17B -0.01380 0.73320 0.69100 0.0880 Uiso c R 1.000 . .
loop_
    _atom_site_aniso_label
    _atom_site_aniso_U_11
    _atom_site_aniso_U_22
    _atom_site_aniso_U_33
    _atom_site_aniso_U_12
    _atom_site_aniso_U_13
    _atom_site_aniso_U_23
    O1 0.0490(6) 0.0667(8) 0.0832(9) 0.0047(6) -0.0251(6) -0.0344(7)
    O2 0.0619(8) 0.0720(9) 0.0993(11) -0.0152(7) -0.0439(7) -0.0076(8)
    N1 0.0584(9) 0.0903(12) 0.1034(14) 0.0059(8) -0.0308(9) -0.0570(11)
    N2 0.0474(8) 0.0865(11) 0.0946(12) 0.0048(7) -0.0334(8) -0.0434(10)
    C1 0.0436(8) 0.0481(10) 0.0555(11) -0.0082(7) -0.0234(8) -0.0154(8)
    C2 0.0481(9) 0.0560(11) 0.0611(12) -0.0029(8) -0.0190(8) -0.0165(9)
    C3 0.0561(10) 0.0559(11) 0.0830(15) 0.0054(8) -0.0338(10) -0.0200(11)
    C4 0.0720(12) 0.0509(11) 0.0668(14) -0.0103(9) -0.0387(11) -0.0105(10)
    C5 0.0681(12) 0.0726(13) 0.0562(12) -0.0116(10) -0.0232(9) -0.0085(10)
    C6 0.0503(9) 0.0679(12) 0.0623(13) -0.0004(8) -0.0202(9) -0.0166(10)
    C7 0.1123(17) 0.0642(13) 0.0970(16) -0.0023(12) -0.0601(13) -0.0042(12)
    C8 0.0406(8) 0.0533(10) 0.0510(10) -0.0051(7) -0.0192(7) -0.0128(8)
    C9 0.0471(9) 0.0521(10) 0.0512(10) -0.0020(7) -0.0218(7) -0.0168(9)
    C10 0.0412(9) 0.0674(12) 0.0648(12) 0.0009(8) -0.0240(8) -0.0252(10)
    C11 0.0471(9) 0.0579(11) 0.0553(11) -0.0020(8) -0.0227(8) -0.0184(9)
    C12 0.0593(10) 0.0506(10) 0.0574(11) -0.0043(8) -0.0262(8) -0.0154(9)
    C13 0.0554(10) 0.0466(10) 0.0542(11) -0.0068(8) -0.0278(8) -0.0072(8)
    C14 0.0668(12) 0.0536(11) 0.0692(13) -0.0112(9) -0.0391(10) -0.0027(9)
    C15 0.1010(16) 0.0667(14) 0.129(2) -0.0138(12) -0.0598(15) -0.0332(14)
    C16 0.1157(19) 0.0743(15) 0.1070(18) -0.0041(13) -0.0471(15) -0.0426(14)
    C17 0.0797(13) 0.0606(12) 0.0857(15) 0.0013(10) -0.0297(11) -0.0281(11)
_geom_special_details
;
Bond distances, angles <i>etc</i>. have been calculated using the rounded
fractional coordinates. All su's are estimated from the variances of the
(full) variance-covariance matrix. The cell e.s.d.'s are taken into account in
the estimation of distances, angles and torsion angles
;
loop_
    _geom_bond_atom_site_label_1
    _geom_bond_atom_site_label_2
    _geom_bond_site_symmetry_1
    _geom_bond_site_symmetry_2
    _geom_bond_distance
    _geom_bond_publ_flag
    O1 C11 . . 1.377(2) no
    O1 C12 . . 1.383(2) no
    O2 C14 . . 1.222(2) no
    N1 C10 . . 1.146(2) no
    N2 C11 . . 1.332(2) no
    N2 H2A . . 0.8600 no
    N2 H2B . . 0.8600 no
    C1 C8 . . 1.518(2) no
    C1 C2 . . 1.378(2) no
    C1 C6 . . 1.386(2) no
    C2 C3 . . 1.378(3) no
    C3 C4 . . 1.374(3) no
    C4 C7 . . 1.515(3) no
    C4 C5 . . 1.375(3) no
    C5 C6 . . 1.382(3) no
    C8 C9 . . 1.514(2) no
    C8 C13 . . 1.500(2) no
    C9 C10 . . 1.407(2) no
    C9 C11 . . 1.347(2) no
    C12 C17 . . 1.483(2) no
    C12 C13 . . 1.334(2) no
    C13 C14 . . 1.470(3) no
    C14 C15 . . 1.492(3) no
    C15 C16 . . 1.501(3) no
    C16 C17 . . 1.516(3) no
    C2 H2 . . 0.9300 no
    C3 H3 . . 0.9300 no
    C5 H5 . . 0.9300 no
    C6 H6 . . 0.9300 no
    C7 H7A . . 0.9600 no
    C7 H7B . . 0.9600 no
    C7 H7C . . 0.9600 no
    C8 H8 . . 0.9800 no
    C15 H15A . . 0.9700 no
    C15 H15B . . 0.9700 no
    C16 H16A . . 0.9700 no
    C16 H16B . . 0.9700 no
    C17 H17A . . 0.9700 no
    C17 H17B . . 0.9700 no
loop_
    _geom_angle_atom_site_label_1
    _geom_angle_atom_site_label_2
    _geom_angle_atom_site_label_3
    _geom_angle_site_symmetry_1
    _geom_angle_site_symmetry_2
    _geom_angle_site_symmetry_3
    _geom_angle
    _geom_angle_publ_flag
    C11 O1 C12 . . . 118.57(13) no
    H2A N2 H2B . . . 120.00 no
    C11 N2 H2A . . . 120.00 no
    C11 N2 H2B . . . 120.00 no
    C2 C1 C6 . . . 117.40(15) no
    C6 C1 C8 . . . 121.94(15) no
    C2 C1 C8 . . . 120.65(15) no
    C1 C2 C3 . . . 121.21(16) no
    C2 C3 C4 . . . 121.73(17) no
    C3 C4 C7 . . . 121.45(17) no
    C3 C4 C5 . . . 117.22(17) no
    C5 C4 C7 . . . 121.33(18) no
    C4 C5 C6 . . . 121.66(17) no
    C1 C6 C5 . . . 120.78(17) no
    C9 C8 C13 . . . 109.01(13) no
    C1 C8 C9 . . . 111.87(13) no
    C1 C8 C13 . . . 112.47(13) no
    C8 C9 C10 . . . 117.75(14) no
    C8 C9 C11 . . . 123.56(15) no
    C10 C9 C11 . . . 118.67(16) no
    N1 C10 C9 . . . 178.20(19) no
    N2 C11 C9 . . . 127.76(17) no
    O1 C11 N2 . . . 110.71(15) no
    O1 C11 C9 . . . 121.53(15) no
    O1 C12 C17 . . . 110.90(15) no
    O1 C12 C13 . . . 123.06(15) no
    C13 C12 C17 . . . 126.03(17) no
    C8 C13 C12 . . . 122.92(16) no
    C8 C13 C14 . . . 117.92(15) no
    C12 C13 C14 . . . 119.08(15) no
    C13 C14 C15 . . . 117.94(17) no
    O2 C14 C13 . . . 120.64(16) no
    O2 C14 C15 . . . 121.34(18) no
    C14 C15 C16 . . . 113.52(19) no
    C15 C16 C17 . . . 112.04(18) no
    C12 C17 C16 . . . 110.62(17) no
    C1 C2 H2 . . . 119.00 no
    C3 C2 H2 . . . 119.00 no
    C2 C3 H3 . . . 119.00 no
    C4 C3 H3 . . . 119.00 no
    C4 C5 H5 . . . 119.00 no
    C6 C5 H5 . . . 119.00 no
    C1 C6 H6 . . . 120.00 no
    C5 C6 H6 . . . 120.00 no
    C4 C7 H7A . . . 109.00 no
    C4 C7 H7B . . . 110.00 no
    C4 C7 H7C . . . 110.00 no
    H7A C7 H7B . . . 109.00 no
    H7A C7 H7C . . . 109.00 no
    H7B C7 H7C . . . 109.00 no
    C1 C8 H8 . . . 108.00 no
    C9 C8 H8 . . . 108.00 no
    C13 C8 H8 . . . 108.00 no
    C14 C15 H15A . . . 109.00 no
    C14 C15 H15B . . . 109.00 no
    C16 C15 H15A . . . 109.00 no
    C16 C15 H15B . . . 109.00 no
    H15A C15 H15B . . . 108.00 no
    C15 C16 H16A . . . 109.00 no
    C15 C16 H16B . . . 109.00 no
    C17 C16 H16A . . . 109.00 no
    C17 C16 H16B . . . 109.00 no
    H16A C16 H16B . . . 108.00 no
    C12 C17 H17A . . . 110.00 no
    C12 C17 H17B . . . 109.00 no
    C16 C17 H17A . . . 110.00 no
    C16 C17 H17B . . . 109.00 no
    H17A C17 H17B . . . 108.00 no
loop_
    _geom_torsion_atom_site_label_1
    _geom_torsion_atom_site_label_2
    _geom_torsion_atom_site_label_3
    _geom_torsion_atom_site_label_4
    _geom_torsion_site_symmetry_1
    _geom_torsion_site_symmetry_2
    _geom_torsion_site_symmetry_3
    _geom_torsion_site_symmetry_4
    _geom_torsion
    _geom_torsion_publ_flag
    C11 O1 C12 C17 . . . . 173.14(14) no
    C12 O1 C11 N2 . . . . -173.77(14) no
    C12 O1 C11 C9 . . . . 6.5(2) no
    C11 O1 C12 C13 . . . . -5.9(2) no
    C8 C1 C2 C3 . . . . -179.03(16) no
    C2 C1 C6 C5 . . . . -0.2(3) no
    C8 C1 C6 C5 . . . . 178.89(16) no
    C6 C1 C2 C3 . . . . 0.0(3) no
    C2 C1 C8 C9 . . . . 110.95(17) no
    C2 C1 C8 C13 . . . . -125.98(17) no
    C6 C1 C8 C9 . . . . -68.1(2) no
    C6 C1 C8 C13 . . . . 55.0(2) no
    C1 C2 C3 C4 . . . . 0.4(3) no
    C2 C3 C4 C5 . . . . -0.8(3) no
    C2 C3 C4 C7 . . . . 178.95(18) no
    C3 C4 C5 C6 . . . . 0.6(3) no
    C7 C4 C5 C6 . . . . -179.08(18) no
    C4 C5 C6 C1 . . . . -0.2(3) no
    C1 C8 C9 C11 . . . . 114.11(17) no
    C13 C8 C9 C10 . . . . 170.93(14) no
    C13 C8 C9 C11 . . . . -10.9(2) no
    C1 C8 C13 C12 . . . . -113.18(18) no
    C1 C8 C9 C10 . . . . -64.06(19) no
    C1 C8 C13 C14 . . . . 70.02(19) no
    C9 C8 C13 C12 . . . . 11.5(2) no
    C9 C8 C13 C14 . . . . -165.32(14) no
    C8 C9 C11 N2 . . . . -177.03(16) no
    C10 C9 C11 O1 . . . . -179.21(15) no
    C10 C9 C11 N2 . . . . 1.1(3) no
    C8 C9 C11 O1 . . . . 2.6(2) no
    O1 C12 C13 C8 . . . . -4.0(3) no
    O1 C12 C13 C14 . . . . 172.80(14) no
    C17 C12 C13 C8 . . . . 177.11(16) no
    C17 C12 C13 C14 . . . . -6.1(3) no
    O1 C12 C17 C16 . . . . 162.42(15) no
    C13 C12 C17 C16 . . . . -18.6(3) no
    C8 C13 C14 O2 . . . . 2.0(2) no
    C8 C13 C14 C15 . . . . 178.87(15) no
    C12 C13 C14 O2 . . . . -174.91(16) no
    C12 C13 C14 C15 . . . . 1.9(2) no
    O2 C14 C15 C16 . . . . -156.13(19) no
    C13 C14 C15 C16 . . . . 27.0(2) no
    C14 C15 C16 C17 . . . . -51.4(2) no
    C15 C16 C17 C12 . . . . 46.3(2) no
loop_
    _geom_hbond_atom_site_label_D
    _geom_hbond_atom_site_label_H
    _geom_hbond_atom_site_label_A
    _geom_hbond_site_symmetry_A
    _geom_hbond_distance_DH
    _geom_hbond_distance_HA
    _geom_hbond_distance_DA
    _geom_hbond_angle_DHA
    _geom_hbond_publ_flag
    N2 H2A N1 2_556 0.86 2.31 3.168(2) 175 yes
    N2 H2B O2 1_455 0.86 2.18 3.017(2) 164 yes
    C2 H2 N1 2_656 0.93 2.53 3.277(2) 138 yes
    C6 H6 Cg1 1_555 0.93 2.79 3.128(2) 102 yes
    C7 H7A Cg2 2_657 0.96 2.87 3.640(2) 138 yes
_iucr_refine_instructions_details
;
TITL 241-UK in P-1  WHITE PRISM
CELL  0.71073   8.5931   8.7409  11.0695   72.626   70.088   80.035
ZERR     2.00   0.0009   0.0014   0.0019    0.004    0.003    0.006
LATT   1
SFAC  C    H    N    O
UNIT  34   32   4    4
MERG   2
OMIT    -3.00  52.00
FMAP   2
PLAN    8
SIZE     0.20   0.23   0.30
REM UNIT CELL FROM 245 REFLECTIONS FROM 3.2 TO 18 DEGREES
ACTA
HTAB    2.00000
BOND   $H
CONF
LIST   4
L.S.  13
TEMP    23.00
WGHT    0.053500
FVAR       0.36729
C1    1    0.313486    0.136072    0.748814    11.00000    0.04363    0.04806 =
         0.05547   -0.01540   -0.02339   -0.00824
C2    1    0.464721    0.049819    0.714401    11.00000    0.04808    0.05600 =
         0.06112   -0.01647   -0.01898   -0.00293
AFIX  43
H2    2    0.534997    0.077585    0.627477    11.00000   -1.20000
AFIX   0
C3    1    0.513752   -0.076831    0.806422    11.00000    0.05612    0.05589 =
         0.08295   -0.01999   -0.03377    0.00537
AFIX  43
H3    2    0.616915   -0.132259    0.780206    11.00000   -1.20000
AFIX   0
C4    1    0.414341   -0.123412    0.935841    11.00000    0.07200    0.05095 =
         0.06684   -0.01052   -0.03872   -0.01033
C5    1    0.263649   -0.037042    0.970731    11.00000    0.06809    0.07263 =
         0.05624   -0.00851   -0.02320   -0.01155
AFIX  43
H5    2    0.194116   -0.065128    1.057898    11.00000   -1.20000
AFIX   0
C6    1    0.212852    0.090518    0.879514    11.00000    0.05029    0.06790 =
         0.06231   -0.01658   -0.02024   -0.00041
AFIX  43
H6    2    0.110047    0.146364    0.906138    11.00000   -1.20000
AFIX   0
C7    1    0.467815   -0.264545    1.035922    11.00000    0.11226    0.06425 =
         0.09704   -0.00423   -0.06009   -0.00228
AFIX 137
H7A   2    0.467970   -0.229435    1.110189    11.00000   -1.50000
H7B   2    0.577490   -0.307063    0.994715    11.00000   -1.50000
H7C   2    0.391872   -0.346579    1.066289    11.00000   -1.50000
AFIX   0
C8    1    0.259815    0.273631    0.645897    11.00000    0.04063    0.05327 =
         0.05097   -0.01282   -0.01918   -0.00514
AFIX  13
H8    2    0.354269    0.292218    0.564242    11.00000   -1.20000
AFIX   0
C9    1    0.116993    0.233649    0.612877    11.00000    0.04707    0.05208 =
         0.05115   -0.01680   -0.02178   -0.00200
C10   1    0.145723    0.106697    0.552212    11.00000    0.04121    0.06741 =
         0.06481   -0.02518   -0.02401    0.00088
C11   1   -0.036113    0.310023    0.641644    11.00000    0.04714    0.05792 =
         0.05529   -0.01836   -0.02267   -0.00203
C12   1    0.056979    0.495403    0.715808    11.00000    0.05926    0.05061 =
         0.05739   -0.01536   -0.02616   -0.00428
C13   1    0.211950    0.427136    0.688649    11.00000    0.05541    0.04660 =
         0.05418   -0.00718   -0.02777   -0.00677
C14   1    0.344307    0.509048    0.693851    11.00000    0.06682    0.05362 =
         0.06921   -0.00274   -0.03912   -0.01119
C15   1    0.297163    0.663323    0.733895    11.00000    0.10097    0.06666 =
         0.12918   -0.03321   -0.05976   -0.01376
AFIX  23
H15A  2    0.312212    0.751960    0.654433    11.00000   -1.20000
H15B  2    0.371403    0.673017    0.779998    11.00000   -1.20000
AFIX   0
C16   1    0.121397    0.677239    0.822135    11.00000    0.11568    0.07429 =
         0.10704   -0.04256   -0.04707   -0.00412
AFIX  23
H16A  2    0.094585    0.784984    0.834727    11.00000   -1.20000
H16B  2    0.111180    0.602256    0.908569    11.00000   -1.20000
AFIX   0
C17   1   -0.001181    0.642619    0.764151    11.00000    0.07972    0.06058 =
         0.08573   -0.02810   -0.02971    0.00126
AFIX  23
H17A  2   -0.108693    0.628602    0.831625    11.00000   -1.20000
H17B  2   -0.013844    0.733171    0.691041    11.00000   -1.20000
AFIX   0
N1    3    0.173379    0.002866    0.502766    11.00000    0.05840    0.09034 =
         0.10337   -0.05702   -0.03082    0.00590
N2    3   -0.170354    0.278992    0.621459    11.00000    0.04743    0.08648 =
         0.09456   -0.04337   -0.03336    0.00475
AFIX  93
H2A   2   -0.164774    0.202160    0.586098    11.00000   -1.20000
H2B   2   -0.262606    0.335789    0.643787    11.00000   -1.20000
AFIX   0
O1    4   -0.071810    0.436382    0.699519    11.00000    0.04896    0.06667 =
         0.08321   -0.03440   -0.02509    0.00472
O2    4    0.489052    0.455323    0.660643    11.00000    0.06193    0.07204 =
         0.09925   -0.00757   -0.04391   -0.01521
HKLF    4
REM  241-UK in P-1  WHITE PRISM
REM R1 =  0.0448 for   1704 Fo > 4sig(Fo)  and  0.0773 for all   2916 data
REM    191 parameters refined using      0 restraints
END
WGHT      0.0535      0.0000
REM Highest difference peak  0.196,  deepest hole -0.170,  1-sigma level  0.036
Q1    1   0.5818 -0.2262  1.0387  11.00000  0.05    0.20
Q2    1   0.5069 -0.3804  0.9852  11.00000  0.05    0.19
Q3    1  -0.1961  0.4227  0.7603  11.00000  0.05    0.15
Q4    1   0.0282  0.2138  0.6827  11.00000  0.05    0.14
Q5    1   0.3424 -0.3144  1.1381  11.00000  0.05    0.14
Q6    1   0.1233  0.4195  0.7600  11.00000  0.05    0.14
Q7    1  -0.1978  0.5800  0.7048  11.00000  0.05    0.12
Q8    1   0.6243  0.4829  0.6383  11.00000  0.05    0.12
;
