# Supplementary material for: 2-Amino-4-(4-methyl­phen­yl)-5-oxo-5,6,7,8-tetra­hydro-4H-chromene-3-carbonitrile
Source: Acta Crystallogr Sect E Struct Rep Online. 2012 Jul 4;68(Pt 8):o2315–6. doi: 10.1107/S1600536812029480 (PMC3414183; doi:10.1107/S1600536812029480)
Supplement: Supplementary file 2 [file e-68-o2315-Isup2.hkl]

# 
# h,k,l, Fc-squared, Fo-squared, sigma(Fo-squared) and status flag 
# 
data_I
_shelx_title ' 241-UK in P-1  WHITE PRISM' 
_shelx_refln_list_code          4 
_shelx_F_calc_maximum      109.02 
_exptl_crystal_F_000       296.00 
_reflns_d_resolution_high  0.8107 
 
loop_ 
 _symmetry_equiv_pos_as_xyz 
 'x, y, z' 
 '-x, -y, -z' 
 
_cell_length_a     8.5931 
_cell_length_b     8.7409 
_cell_length_c    11.0695 
_cell_angle_alpha  72.626 
_cell_angle_beta   70.088 
_cell_angle_gamma  80.035 
 
_shelx_F_squared_multiplier     1.000 
 
loop_ 
 _refln_index_h 
 _refln_index_k 
 _refln_index_l 
 _refln_F_squared_calc 
 _refln_F_squared_meas 
 _refln_F_squared_sigma 
 _refln_observed_status 
   1   0   0      140.86       97.87     23.00 o 
   2   0   0      128.19      101.75      3.19 o 
   3   0   0      806.71      827.86     18.64 o 
   4   0   0      165.02      172.97      3.33 o 
   5   0   0       94.20       69.03     16.88 o 
   6   0   0       55.68       55.63      2.01 o 
   7   0   0        5.84        5.86      1.30 o 
   8   0   0        0.51        1.61      1.08 o 
   9   0   0        5.33        5.80      1.57 o 
  -9   1   0        3.79        4.61      1.30 o 
  -8   1   0        6.89        5.60      1.27 o 
  -7   1   0       10.89        8.75      1.26 o 
  -6   1   0        1.95        2.08      0.53 o 
  -5   1   0        8.68        7.06      0.67 o 
  -4   1   0        6.47        6.89      0.63 o 
  -3   1   0     1569.94     1417.68     27.98 o 
  -2   1   0      702.03      650.20     13.75 o 
  -1   1   0     1103.18      975.41     29.72 o 
   0   1   0       76.56       85.34      4.39 o 
   1   1   0      922.02      912.99     25.09 o 
   2   1   0      660.70      633.63     14.66 o 
   3   1   0       89.29       82.37      2.24 o 
   4   1   0        2.49        3.82      0.61 o 
   5   1   0       47.91       47.81      1.82 o 
   6   1   0       46.10       46.01      2.13 o 
   7   1   0      143.13      148.17      5.37 o 
   8   1   0       18.45       19.32      2.95 o 
   9   1   0        0.69        0.46      1.18 o 
  -9   2   0        0.18        1.06      0.96 o 
  -8   2   0       10.04        8.33      1.31 o 
  -7   2   0        8.78       11.12      1.25 o 
  -6   2   0        3.23        2.64      0.64 o 
  -5   2   0       23.04       18.75      3.93 o 
  -4   2   0      287.22      316.53     10.97 o 
  -3   2   0        1.99        0.82      1.11 o 
  -2   2   0      632.56      571.89     14.63 o 
  -1   2   0      197.98      190.47      4.90 o 
   0   2   0      239.29      261.59      6.89 o 
   1   2   0     1994.05     1925.16     44.98 o 
   2   2   0       80.70       81.80      2.15 o 
   3   2   0      380.29      387.06     11.84 o 
   4   2   0        5.41        6.25      0.76 o 
   5   2   0        3.03        1.70      0.62 o 
   6   2   0       37.76       35.53      1.88 o 
   7   2   0      236.44      262.28     17.21 o 
   8   2   0        4.31        3.65      1.72 o 
   9   2   0        2.34        2.37      2.45 o 
  -9   3   0        0.00        1.93      3.26 o 
  -8   3   0        0.08       -0.44      2.08 o 
  -7   3   0      190.09      178.65     11.49 o 
  -6   3   0        5.83        4.97      2.67 o 
  -5   3   0        6.55        4.23      2.30 o 
  -4   3   0       80.48       72.35      2.35 o 
  -3   3   0       66.82       70.87      2.25 o 
  -2   3   0       15.82       14.15      0.87 o 
  -1   3   0      504.03      517.09     13.39 o 
   0   3   0      155.46      138.57      4.53 o 
   1   3   0       14.73       13.76      0.96 o 
   2   3   0      163.55      148.47      4.03 o 
   3   3   0        0.10        0.37      0.49 o 
   4   3   0      729.82      792.02     18.43 o 
   5   3   0       76.50       74.14      2.85 o 
   6   3   0        0.62        0.42      0.83 o 
   7   3   0       22.43       24.46      2.39 o 
   8   3   0       17.18       21.50      4.89 o 
   9   3   0        4.28        6.00      3.19 o 
  -8   4   0        5.06        2.59      3.34 o 
  -7   4   0        6.41        8.08      3.78 o 
  -6   4   0        0.77        0.26      0.68 o 
  -5   4   0        0.23        0.26      0.68 o 
  -4   4   0        0.40        0.29      0.33 o 
  -3   4   0        8.10        8.30      0.98 o 
  -2   4   0        1.00        0.66      0.57 o 
  -1   4   0       60.97       60.51      1.61 o 
   0   4   0      107.18      109.90      4.16 o 
   1   4   0       92.83      105.48      3.94 o 
   2   4   0       10.01        8.41      1.04 o 
   3   4   0      187.25      134.82     37.82 o 
   4   4   0        6.12        5.23      1.01 o 
   5   4   0       37.79       39.20      2.19 o 
   6   4   0        0.00       -0.36      0.78 o 
   7   4   0        4.19        5.17      1.60 o 
   8   4   0       14.45       15.60      3.31 o 
   9   4   0        4.96        5.49      3.56 o 
  -7   5   0        1.08        1.34      0.94 o 
  -6   5   0       14.55       14.35      1.73 o 
  -5   5   0       16.24       19.08      1.99 o 
  -4   5   0       51.49       45.37      1.72 o 
  -3   5   0        1.33        1.63      0.81 o 
  -2   5   0       15.57       16.41      1.22 o 
  -1   5   0       60.24       59.74      2.55 o 
   0   5   0      496.52      517.44     17.74 o 
   1   5   0        5.44        4.54      1.01 o 
   2   5   0        6.61        5.93      1.03 o 
   3   5   0       10.61       15.16      1.84 o 
   4   5   0       32.03       32.00      2.52 o 
   5   5   0        6.50        6.20      1.60 o 
   6   5   0        0.58       -0.38      1.01 o 
   7   5   0        1.27        1.43      1.33 o 
   8   5   0        3.11        3.53      2.12 o 
   9   5   0        0.62        0.73      1.97 o 
  -7   6   0       10.15       11.47      1.80 o 
  -6   6   0        6.47        5.88      1.46 o 
  -5   6   0        4.83        5.26      1.02 o 
  -4   6   0       18.66       21.15      1.95 o 
  -3   6   0      452.93      467.73     16.08 o 
  -2   6   0        2.96        3.22      0.77 o 
  -1   6   0        2.70        2.27      0.80 o 
   0   6   0       11.07       12.50      1.57 o 
   1   6   0       51.15       56.96      3.60 o 
   2   6   0        8.83        4.25      2.71 o 
   3   6   0        3.46        4.25      1.36 o 
   4   6   0        0.58        1.69      1.40 o 
   5   6   0        0.18       -1.03      0.95 o 
   6   6   0        0.76        0.29      1.24 o 
   7   6   0        0.29        0.02      1.32 o 
   8   6   0        2.59        3.19      2.82 o 
  -6   7   0        1.50        1.45      1.39 o 
  -5   7   0        5.19        4.04      1.68 o 
  -4   7   0       20.66       21.20      2.22 o 
  -3   7   0        0.08       -0.90      0.85 o 
  -2   7   0       93.84      100.74      4.91 o 
  -1   7   0       44.28       47.39      3.22 o 
   0   7   0        6.66        4.91      1.50 o 
   1   7   0       55.66       61.22     11.82 o 
   2   7   0        0.34        1.39      1.40 o 
   3   7   0       27.35       23.50      5.04 o 
   4   7   0       30.28       26.83      5.49 o 
   5   7   0        0.01       -0.32      1.45 o 
   6   7   0        1.85        1.78      1.87 o 
   7   7   0        0.68        0.25      1.69 o 
  -5   8   0        1.38        0.37      2.45 o 
  -4   8   0        1.58        0.50      1.34 o 
  -3   8   0        0.53       -0.44      1.27 o 
  -2   8   0       29.32       30.48      3.77 o 
  -1   8   0        0.12       -0.12      1.31 o 
   0   8   0        1.44        1.75      2.11 o 
   1   8   0        0.59        0.89      1.54 o 
   2   8   0        3.65        1.33      2.08 o 
   3   8   0       30.71       21.57      5.26 o 
   4   8   0       39.26       36.47      6.82 o 
   5   8   0        0.08        0.15      2.08 o 
   6   8   0        0.13       -0.52      1.76 o 
  -4   9   0        0.60        1.71      1.55 o 
  -3   9   0        0.41        1.35      1.71 o 
  -2   9   0        0.88        2.45      1.82 o 
  -1   9   0        3.04        3.62      2.00 o 
   0   9   0        2.25        4.74      2.18 o 
   1   9   0        8.10        6.60      3.26 o 
   2   9   0        3.13        2.67      2.52 o 
   3   9   0       11.02       12.01      4.37 o 
   4   9   0       24.48       19.20      5.34 o 
   5   9   0        0.24       -1.19      2.52 o 
  -1  10   0        2.68        3.11      2.09 o 
   0  10   0        0.71        0.37      2.22 o 
   1  10   0        3.26        3.63      2.74 o 
   2  10   0        1.39        0.89      2.45 o 
   3  10   0        1.15        0.96      2.67 o 
  -1 -10   1        0.19        3.19      2.89 o 
   0 -10   1        3.39        4.00      3.26 o 
  -4  -9   1        3.10        2.37      3.11 o 
  -3  -9   1       17.45       17.12      5.04 o 
  -2  -9   1        3.79        1.41      2.30 o 
  -1  -9   1        6.30        2.67      2.82 o 
   0  -9   1        0.17        1.21      1.76 o 
   1  -9   1        0.78        1.30      1.52 o 
   2  -9   1        0.20        1.50      1.70 o 
   3  -9   1        1.03        1.42      1.58 o 
  -6  -8   1        1.45        1.20      2.04 o 
  -5  -8   1       11.57       10.84      3.19 o 
  -4  -8   1       20.18       14.16      4.82 o 
  -3  -8   1       44.57       45.59      7.56 o 
  -2  -8   1        4.66        4.74      2.97 o 
  -1  -8   1        3.43        3.27      1.92 o 
   0  -8   1       12.59       12.42      2.75 o 
   1  -8   1        0.15        1.03      1.50 o 
   2  -8   1       30.47       36.72      4.18 o 
   3  -8   1       20.40       19.10      4.26 o 
   4  -8   1       15.36       13.89      2.58 o 
   5  -8   1        0.15       -0.07      2.22 o 
  -7  -7   1        7.13        8.41      2.73 o 
  -6  -7   1        0.23       -0.41      1.78 o 
  -5  -7   1        0.30        0.64      1.73 o 
  -4  -7   1        5.67        5.49      2.97 o 
  -3  -7   1       19.65       23.80      5.26 o 
  -2  -7   1        3.82        6.65      2.25 o 
  -1  -7   1        0.38       -0.45      1.18 o 
   0  -7   1        2.49        3.27      1.62 o 
   1  -7   1        0.02        0.21      0.77 o 
   2  -7   1       45.02       44.61      2.98 o 
   3  -7   1        0.42        0.51      1.00 o 
   4  -7   1       46.89       49.09      2.89 o 
   5  -7   1        4.24        3.92      1.65 o 
   6  -7   1        9.22       11.42      2.17 o 
  -8  -6   1        0.30        0.37      2.67 o 
  -7  -6   1        0.60        1.63      1.83 o 
  -6  -6   1        3.43        1.91      1.67 o 
  -5  -6   1        2.50        1.82      1.40 o 
  -4  -6   1        0.13        0.25      1.48 o 
  -3  -6   1       29.59       30.84      3.06 o 
  -2  -6   1       10.59        3.35      3.14 o 
  -1  -6   1       37.79       41.95      2.54 o 
   0  -6   1       86.67       94.71      4.53 o 
   1  -6   1       71.15       72.08      3.38 o 
   2  -6   1       47.39       49.49      3.26 o 
   3  -6   1       58.05       56.74      2.87 o 
   4  -6   1       24.70       23.72      2.06 o 
   5  -6   1        8.79        9.31      1.24 o 
   6  -6   1        4.21        3.37      1.31 o 
   7  -6   1        3.69        5.69      1.44 o 
  -8  -5   1        1.37        0.89      2.04 o 
  -7  -5   1        1.25        2.14      1.50 o 
  -6  -5   1        0.13       -0.35      1.05 o 
  -5  -5   1        2.05        4.31      1.93 o 
  -4  -5   1        9.22        8.73      1.55 o 
  -3  -5   1       97.06      100.28      4.56 o 
  -2  -5   1       78.02       81.93      3.60 o 
  -1  -5   1      119.21      129.84      4.92 o 
   0  -5   1      437.04      416.24     12.37 o 
   1  -5   1      109.99      114.35      7.57 o 
   2  -5   1       16.54       14.84      1.65 o 
   3  -5   1      136.89      137.46      8.45 o 
   4  -5   1       71.37       68.87      2.54 o 
   5  -5   1       20.59       18.55      1.99 o 
   6  -5   1       25.07       18.78      1.89 o 
   7  -5   1       15.74       14.75      2.37 o 
  -9  -4   1        4.60        5.26      3.71 o 
  -8  -4   1        6.25        7.61      2.71 o 
  -7  -4   1        5.44        4.05      1.66 o 
  -6  -4   1        6.80        7.80      1.78 o 
  -5  -4   1      133.33      145.57      4.40 o 
  -4  -4   1        8.18        7.85      1.22 o 
  -3  -4   1       31.82       17.57      8.62 o 
  -2  -4   1       17.53       16.65      1.45 o 
  -1  -4   1        4.96        2.58      1.27 o 
   0  -4   1        0.03       -0.47      0.46 o 
   1  -4   1       27.52       27.47      1.78 o 
   2  -4   1       97.75      102.43      2.91 o 
   3  -4   1       32.68       28.81      2.19 o 
   4  -4   1       33.91       30.91      1.40 o 
   5  -4   1       35.93       33.19      1.93 o 
   6  -4   1        6.29        5.62      0.94 o 
  -9  -3   1        0.20       -1.04      2.37 o 
  -8  -3   1       64.24       68.57      7.12 o 
  -7  -3   1       86.70       90.53      4.68 o 
  -6  -3   1       14.36       17.71      1.97 o 
  -5  -3   1       80.15       86.40      3.19 o 
  -4  -3   1        5.80        5.38      0.98 o 
  -3  -3   1       68.53       75.20      2.32 o 
  -2  -3   1        2.65        2.43      0.63 o 
  -1  -3   1       32.74       30.36      1.39 o 
   0  -3   1       49.05       50.07      1.73 o 
   1  -3   1      180.85      200.23      6.25 o 
   2  -3   1        6.19        7.78      0.88 o 
   3  -3   1        0.41        0.30      0.34 o 
   4  -3   1        1.10        0.79      0.41 o 
   5  -3   1        0.00       -0.67      1.26 o 
   6  -3   1       17.32       19.42      4.52 o 
   7  -3   1        6.68        8.38      3.78 o 
   8  -3   1        3.50        3.26      2.97 o 
   9  -3   1        0.37        1.70      2.97 o 
  -9  -2   1        7.35       12.53      4.00 o 
  -8  -2   1       45.89       48.70      5.63 o 
  -7  -2   1       76.46       81.07      5.25 o 
  -6  -2   1      213.24      216.21      6.62 o 
  -5  -2   1        0.20        0.14      0.54 o 
  -4  -2   1      224.91      232.29      7.20 o 
  -3  -2   1       23.97       23.32      1.25 o 
  -2  -2   1        0.10        0.39      0.39 o 
  -1  -2   1      109.42      107.78      2.91 o 
   0  -2   1       78.29       86.42      2.10 o 
   1  -2   1       32.97       31.60      1.44 o 
   2  -2   1      150.53      154.69      4.63 o 
   3  -2   1       68.26       75.86      6.41 o 
   4  -2   1       15.54       16.38      3.34 o 
   5  -2   1       16.51       22.91      4.23 o 
   6  -2   1        1.79        0.89      1.70 o 
   7  -2   1       16.20       10.60      3.63 o 
   8  -2   1        4.40        6.08      3.41 o 
   9  -2   1        7.45        7.86      3.78 o 
  -9  -1   1        7.16        9.16      2.53 o 
  -8  -1   1        0.44        0.16      1.42 o 
  -7  -1   1       51.76       52.37      3.64 o 
  -6  -1   1       68.59       74.66      2.66 o 
  -5  -1   1        2.94        4.21      0.89 o 
  -4  -1   1       42.90       43.91      1.61 o 
  -3  -1   1      416.19      414.66     11.22 o 
  -2  -1   1        1.23        1.52      0.35 o 
  -1  -1   1       25.64       26.87      5.18 o 
   0  -1   1        2.23        3.16      0.74 o 
   1  -1   1     1331.71     1293.89     23.93 o 
   2  -1   1      738.15      671.89     18.65 o 
   3  -1   1      385.02      384.73      9.71 o 
   4  -1   1      235.04      229.20      8.67 o 
   5  -1   1        1.44        1.70      1.63 o 
   6  -1   1        0.47        0.09      0.47 o 
   7  -1   1        2.42        1.99      0.91 o 
   8  -1   1       14.39       15.39      1.58 o 
   9  -1   1        5.08        3.83      1.21 o 
  10  -1   1        2.27        1.41      1.10 o 
  -9   0   1        1.63        2.83      1.62 o 
  -8   0   1       10.69       12.85      1.97 o 
  -7   0   1        0.03        0.10      0.86 o 
  -6   0   1        2.85        3.19      0.92 o 
  -5   0   1        6.49        4.90      0.79 o 
  -4   0   1       32.77       30.97      1.34 o 
  -3   0   1      452.88      428.14     16.72 o 
  -2   0   1      465.10      435.40     11.52 o 
  -1   0   1     8758.75     7978.59    142.23 o 
   0   0   1      785.85      425.47    221.05 o 
   1   0   1      476.50      413.70      6.52 o 
   2   0   1       63.29       44.20      7.64 o 
   3   0   1        0.29        0.55      0.23 o 
   4   0   1      101.13      106.53      3.06 o 
   5   0   1        0.88        2.27      0.45 o 
   6   0   1      313.61      308.03      6.31 o 
   7   0   1        2.16        2.50      0.68 o 
   8   0   1       11.68       11.33      1.58 o 
   9   0   1       11.63       15.48      2.01 o 
  10   0   1       17.80       20.24      2.45 o 
  -9   1   1        0.19        1.44      1.25 o 
  -8   1   1        2.35        2.69      1.21 o 
  -7   1   1        2.56        2.98      0.77 o 
  -6   1   1        5.43        3.29      0.63 o 
  -5   1   1       40.06       36.09      1.29 o 
  -4   1   1      241.75      183.18     37.65 o 
  -3   1   1      196.31      178.13      3.65 o 
  -2   1   1      151.02      157.86      4.91 o 
  -1   1   1      368.84      404.17      7.25 o 
   0   1   1     2904.57     2732.77     60.71 o 
   1   1   1        2.96        1.72      0.30 o 
   2   1   1       67.85       70.82      2.41 o 
   3   1   1      108.65      109.02      2.50 o 
   4   1   1      278.78      271.40      8.44 o 
   5   1   1        0.87        1.63      0.54 o 
   6   1   1      262.49      250.95      5.81 o 
   7   1   1      171.77      173.49      4.69 o 
   8   1   1        0.10       -0.19      0.95 o 
   9   1   1        0.49        0.72      1.19 o 
  10   1   1        0.57        0.23      1.22 o 
  -9   2   1        1.72        1.79      1.14 o 
  -8   2   1        1.02        0.35      0.96 o 
  -7   2   1        0.15        1.30      0.89 o 
  -6   2   1        8.37        8.35      0.96 o 
  -5   2   1        0.13        0.10      0.42 o 
  -4   2   1       31.14       31.06      0.84 o 
  -3   2   1       73.05       65.06      2.01 o 
  -2   2   1      810.25      771.40     29.28 o 
  -1   2   1      109.54      128.86      2.65 o 
   0   2   1       11.63       11.65      0.59 o 
   1   2   1     1445.83     1313.07     36.79 o 
   2   2   1     1799.58     1745.53     48.03 o 
   3   2   1     1436.86     1396.66     31.82 o 
   4   2   1      168.00      166.30      4.39 o 
   5   2   1        0.99        3.22      0.73 o 
   6   2   1       18.02       18.46      1.49 o 
   7   2   1      367.27      357.27      8.31 o 
   8   2   1       26.85       28.54      3.33 o 
   9   2   1       32.69       40.37      3.38 o 
  10   2   1        0.09        4.75      3.78 o 
  -9   3   1        2.02        2.06      1.09 o 
  -8   3   1       13.67        8.15      1.33 o 
  -7   3   1       13.68       16.79      1.70 o 
  -6   3   1        0.03        0.15      0.66 o 
  -5   3   1       27.56       26.90      1.54 o 
  -4   3   1       95.12       98.52      3.52 o 
  -3   3   1       14.21        9.13      2.09 o 
  -2   3   1        7.70        9.39      0.65 o 
  -1   3   1        3.62        3.36      0.45 o 
   0   3   1       90.60       85.52      3.19 o 
   1   3   1       15.26       13.18      1.01 o 
   2   3   1       39.16       39.36      1.36 o 
   3   3   1      129.84      137.88      5.23 o 
   4   3   1       31.53       33.48      1.53 o 
   5   3   1      190.05      195.70      6.46 o 
   6   3   1       36.85       37.40      2.30 o 
   7   3   1      106.88      113.77      3.91 o 
   8   3   1        5.59        5.54      1.94 o 
   9   3   1        7.01        5.86      3.04 o 
  10   3   1        0.87        1.78      2.02 o 
  -8   4   1        0.91        0.87      0.76 o 
  -7   4   1       46.14       42.65      3.26 o 
  -6   4   1        6.67        5.24      1.08 o 
  -5   4   1        0.21        0.04      0.62 o 
  -4   4   1       19.47       17.40      0.99 o 
  -3   4   1        0.33        0.43      0.39 o 
  -2   4   1        2.20        2.88      0.79 o 
  -1   4   1       37.76       42.37      1.42 o 
   0   4   1     1298.64     1333.25     47.90 o 
   1   4   1       49.89       45.93      2.43 o 
   2   4   1       30.31       30.12      1.56 o 
   3   4   1      171.93      149.57     28.83 o 
   4   4   1      120.64      131.03      4.47 o 
   5   4   1       93.23       97.63      3.93 o 
   6   4   1       10.78       11.04      1.66 o 
   7   4   1        0.26        0.50      1.11 o 
   8   4   1        0.37        1.14      1.72 o 
   9   4   1       18.43       21.85      3.90 o 
  -8   5   1        1.26        3.12      1.18 o 
  -7   5   1        0.86        0.62      0.97 o 
  -6   5   1        0.48        0.59      0.92 o 
  -5   5   1       14.17       15.56      1.88 o 
  -4   5   1       56.38       45.29      5.91 o 
  -3   5   1       12.39       10.67      1.14 o 
  -2   5   1       16.38       16.06      1.26 o 
  -1   5   1      157.28      161.98      6.95 o 
   0   5   1      492.90      540.56     19.62 o 
   1   5   1       13.37       13.29      1.44 o 
   2   5   1       85.96       92.36      3.66 o 
   3   5   1       67.36       75.22      2.64 o 
   4   5   1        0.07       -0.08      0.70 o 
   5   5   1        0.30        0.44      0.90 o 
   6   5   1        8.36        8.14      1.77 o 
   7   5   1        0.00        0.67      1.18 o 
   8   5   1        5.14        5.50      2.43 o 
   9   5   1        0.43        1.03      2.02 o 
  -7   6   1        0.14        0.13      1.03 o 
  -6   6   1        8.13        9.16      1.78 o 
  -5   6   1        1.23        1.17      0.72 o 
  -4   6   1      193.31      195.98      4.60 o 
  -3   6   1       35.77       32.43      2.73 o 
  -2   6   1       11.12       11.22      1.25 o 
  -1   6   1       22.33       21.71      1.65 o 
   0   6   1      172.38      187.11      6.59 o 
   1   6   1        4.89        3.16      1.00 o 
   2   6   1        0.02       -0.29      0.63 o 
   3   6   1        2.70        2.89      0.90 o 
   4   6   1        3.73        2.22      1.00 o 
   5   6   1        2.13        1.65      1.29 o 
   6   6   1       21.50       20.32      2.84 o 
   7   6   1       36.82       36.48      3.84 o 
   8   6   1        2.95        6.40      2.64 o 
  -6   7   1        0.09        0.26      1.31 o 
  -5   7   1        1.51        2.02      1.44 o 
  -4   7   1       10.26        9.97      1.65 o 
  -3   7   1      109.52      111.50      4.17 o 
  -2   7   1      210.35      227.95      8.85 o 
  -1   7   1       11.99       13.47      1.58 o 
   0   7   1       19.93       21.38      2.00 o 
   1   7   1       58.95       56.70      8.78 o 
   2   7   1       65.30       58.93     12.75 o 
   3   7   1       93.09       89.34      8.27 o 
   4   7   1       10.31        8.08      3.11 o 
   5   7   1        0.01       -0.15      1.78 o 
   6   7   1        3.22        1.54      1.67 o 
   7   7   1        1.91        3.76      2.34 o 
   8   7   1        1.55        1.41      2.74 o 
  -5   8   1        5.80        8.01      3.34 o 
  -4   8   1        1.24       -0.06      1.28 o 
  -3   8   1        4.71        4.87      1.81 o 
  -2   8   1       18.22       20.98      3.22 o 
  -1   8   1       41.75       44.03      4.11 o 
   0   8   1       28.39       29.56      2.88 o 
   1   8   1        0.00       -0.35      1.28 o 
   2   8   1        0.34        0.42      1.46 o 
   3   8   1       12.45       11.79      3.93 o 
   4   8   1       88.39       90.88      8.60 o 
   5   8   1       13.81       11.86      4.37 o 
   6   8   1        2.29        3.30      2.37 o 
   7   8   1        0.58       -0.56      1.78 o 
  -4   9   1        4.18        5.81      2.04 o 
  -3   9   1        0.20        1.05      1.55 o 
  -2   9   1        0.48        0.64      1.49 o 
  -1   9   1       34.97       40.86      5.67 o 
   0   9   1        2.31        1.63      1.78 o 
   1   9   1        3.25        2.52      1.94 o 
   2   9   1        0.36        0.44      1.93 o 
   3   9   1        0.00        1.85      2.37 o 
   4   9   1        9.65       10.90      4.30 o 
   5   9   1        7.45        5.41      3.56 o 
   6   9   1        2.81        3.51      2.62 o 
  -2  10   1        0.13       -0.07      1.55 o 
  -1  10   1        1.76        3.76      2.17 o 
   0  10   1        0.32       -1.04      1.85 o 
   1  10   1        1.35        1.70      2.52 o 
   2  10   1        5.62        6.52      3.63 o 
   3  10   1        1.68        0.82      2.15 o 
   4  10   1        0.27        0.37      2.59 o 
  -3  -9   2        0.18       -0.96      1.78 o 
  -2  -9   2        1.32        1.63      2.59 o 
  -1  -9   2        0.27        1.04      2.45 o 
   0  -9   2        0.29       -1.11      1.48 o 
   1  -9   2        1.00        2.71      1.96 o 
   2  -9   2        0.61        1.09      1.67 o 
   3  -9   2        0.86        1.11      1.86 o 
  -5  -8   2        3.59        3.73      2.42 o 
  -4  -8   2       24.49       26.54      6.23 o 
  -3  -8   2       11.37       11.05      4.23 o 
  -2  -8   2        0.43        0.52      2.30 o 
  -1  -8   2       12.75       10.45      3.85 o 
   0  -8   2       10.22       12.98      4.08 o 
   1  -8   2       37.52       40.74      4.69 o 
   2  -8   2       13.57       15.20      2.98 o 
   3  -8   2       17.76       21.81      3.29 o 
   4  -8   2        1.91        2.40      1.66 o 
   5  -8   2        3.67        3.26      2.74 o 
  -6  -7   2        1.43        3.16      2.22 o 
  -5  -7   2        3.94        2.69      2.23 o 
  -4  -7   2        0.21        0.15      1.93 o 
  -3  -7   2       41.30       38.03      6.52 o 
  -2  -7   2       65.59       56.19      6.52 o 
  -1  -7   2        7.80        9.15      2.46 o 
   0  -7   2       23.01       29.05      4.60 o 
   1  -7   2        0.79        1.30      1.42 o 
   2  -7   2       42.19       43.29      3.95 o 
   3  -7   2       29.55       32.72      2.96 o 
   4  -7   2       48.90       52.54      3.08 o 
   5  -7   2        0.05       -0.68      0.87 o 
   6  -7   2        5.28        8.57      2.07 o 
  -7  -6   2        0.10        0.87      1.75 o 
  -6  -6   2        0.34       -0.72      1.54 o 
  -5  -6   2        0.11        1.16      1.70 o 
  -4  -6   2        1.79        1.20      1.65 o 
  -3  -6   2       11.64       15.49      4.08 o 
  -2  -6   2        1.64        0.96      1.41 o 
  -1  -6   2        6.46        5.66      1.90 o 
   0  -6   2       97.84      103.59      7.75 o 
   1  -6   2        0.01       -0.22      0.87 o 
   2  -6   2        9.29       10.75      1.75 o 
   3  -6   2       23.30       23.96      2.34 o 
   4  -6   2        0.49        0.54      0.84 o 
   5  -6   2        0.09        1.47      0.87 o 
   6  -6   2       10.09       12.95      2.02 o 
   7  -6   2        7.17        7.04      1.57 o 
  -8  -5   2        0.05        1.85      2.89 o 
  -7  -5   2        1.55        0.40      1.28 o 
  -6  -5   2        2.69        3.45      1.64 o 
  -5  -5   2        9.11        8.90      1.94 o 
  -4  -5   2       11.42       11.59      2.09 o 
  -3  -5   2       21.96       22.32      2.55 o 
  -2  -5   2        9.58       14.10      1.74 o 
  -1  -5   2       13.85       11.84      1.55 o 
   0  -5   2      239.48      251.54      5.97 o 
   1  -5   2       34.98       37.97      3.04 o 
   2  -5   2       28.01       30.25      2.07 o 
   3  -5   2        0.16        0.09      0.72 o 
   4  -5   2      186.02      181.18      4.82 o 
   5  -5   2      120.10      123.29      2.95 o 
   6  -5   2        2.34        3.03      1.13 o 
   7  -5   2       17.31       18.41      1.83 o 
  -8  -4   2        3.37        6.45      3.56 o 
  -7  -4   2        5.10        6.65      1.98 o 
  -6  -4   2        1.22        2.12      1.29 o 
  -5  -4   2       36.92       33.63      3.12 o 
  -4  -4   2       31.71       32.19      2.21 o 
  -3  -4   2      115.10       70.07     28.12 o 
  -2  -4   2       78.85       80.40      3.47 o 
  -1  -4   2       38.42       24.94     10.74 o 
   0  -4   2       45.73       51.38      2.94 o 
   1  -4   2       11.60       16.91      1.54 o 
   2  -4   2        1.50        1.68      0.74 o 
   3  -4   2       30.22       28.80      1.72 o 
   4  -4   2        4.75        4.28      0.85 o 
   5  -4   2       94.80       90.51      5.60 o 
   6  -4   2       60.60       58.26      2.28 o 
  -8  -3   2       18.28       18.38      4.74 o 
  -7  -3   2       29.47       37.50      4.29 o 
  -6  -3   2        0.00        0.16      1.01 o 
  -5  -3   2        1.88        2.01      1.01 o 
  -4  -3   2        7.89        8.96      1.20 o 
  -3  -3   2       81.52       81.40      2.54 o 
  -2  -3   2       17.29       21.86      1.56 o 
  -1  -3   2      333.57      322.25      8.69 o 
   0  -3   2      218.40      250.53      6.60 o 
   1  -3   2      327.06      399.69      8.74 o 
   2  -3   2      901.86      935.32     26.43 o 
   3  -3   2       14.36       15.13      1.20 o 
   4  -3   2      119.76      126.86      4.88 o 
   5  -3   2      150.20      139.03      8.04 o 
   7  -3   2       31.25       40.77      6.89 o 
   8  -3   2        0.93       -0.07      2.45 o 
   9  -3   2        1.08        4.23      3.71 o 
  -9  -2   2        1.92        3.19      2.67 o 
  -7  -2   2      262.07      272.94     12.31 o 
  -6  -2   2        0.70        0.89      1.05 o 
  -5  -2   2        8.94        9.31      1.39 o 
  -4  -2   2       12.17       13.53      1.30 o 
  -3  -2   2      209.87      229.28      5.89 o 
  -2  -2   2      882.15      895.83     34.31 o 
  -1  -2   2       87.65       72.12      2.06 o 
   0  -2   2      912.75      896.67     33.43 o 
   1  -2   2      405.32      372.59     10.47 o 
   2  -2   2      148.94      123.35      4.70 o 
   3  -2   2       34.59       34.38      1.04 o 
   5  -2   2        9.80        6.38      2.37 o 
   6  -2   2        0.26        0.00      1.41 o 
   7  -2   2        4.47        5.11      2.82 o 
   8  -2   2        6.61        7.93      3.85 o 
   9  -2   2        0.01        0.37      2.59 o 
  -9  -1   2        5.91        5.07      2.30 o 
  -8  -1   2        3.40        2.74      2.30 o 
  -7  -1   2       10.76        8.97      2.22 o 
  -6  -1   2       32.39       34.71      2.67 o 
  -5  -1   2        7.74        8.84      1.20 o 
  -4  -1   2       30.12       26.91      1.65 o 
  -3  -1   2        2.66        3.78      0.62 o 
  -2  -1   2       50.35       52.57      1.61 o 
  -1  -1   2     1562.28     1565.21     42.65 o 
   0  -1   2    11885.55    11197.74    366.83 o 
   1  -1   2     5014.25     4871.07    118.35 o 
   2  -1   2       42.45       40.48      1.15 o 
   3  -1   2      385.45      401.89      8.80 o 
   4  -1   2       14.43       16.35      0.98 o 
   5  -1   2        2.25        2.22      1.70 o 
   6  -1   2       15.87       13.86      3.48 o 
   7  -1   2        2.63        3.12      0.73 o 
   8  -1   2        0.15        0.59      0.73 o 
   9  -1   2       29.57       29.99      2.01 o 
  10  -1   2        1.77        1.64      1.07 o 
  -9   0   2        2.78        4.87      2.17 o 
  -8   0   2        0.22        0.20      1.19 o 
  -7   0   2       13.43       14.07      2.05 o 
  -6   0   2       78.14       78.49      6.39 o 
  -5   0   2       62.56       56.28      2.17 o 
  -4   0   2      115.74      107.87      3.81 o 
  -3   0   2      513.46      494.24     16.19 o 
  -2   0   2     1333.25     1242.88     32.72 o 
  -1   0   2       29.00       27.35      0.76 o 
   0   0   2     2331.44     2271.02     41.28 o 
   1   0   2       85.42       90.30      1.26 o 
   2   0   2       10.06       10.97      0.41 o 
   3   0   2      552.84      537.25      8.47 o 
   4   0   2      247.93      237.10      8.80 o 
   5   0   2      244.27      238.79      4.07 o 
   6   0   2       67.42       62.89      2.12 o 
   7   0   2      118.25      109.10      3.19 o 
   8   0   2       50.20       51.76      2.60 o 
   9   0   2       34.64       37.15      2.52 o 
  10   0   2        0.98        1.63      1.23 o 
  -9   1   2        0.86        1.39      1.33 o 
  -8   1   2        0.00       -0.27      1.07 o 
  -7   1   2       11.06       10.48      1.36 o 
  -6   1   2       15.88       13.85      1.72 o 
  -5   1   2        0.49        1.05      0.53 o 
  -4   1   2       86.56       83.71      2.05 o 
  -3   1   2      531.88      554.50     12.75 o 
  -2   1   2      280.99      249.94      7.57 o 
  -1   1   2        0.52        0.70      0.29 o 
   0   1   2        0.58        1.59      0.22 o 
   1   1   2      891.23      737.33     74.46 o 
   2   1   2     2689.64     2765.96     53.75 o 
   3   1   2        1.99        3.09      0.44 o 
   4   1   2      189.24      194.31      6.51 o 
   5   1   2      300.27      299.15      7.28 o 
   6   1   2        1.17        0.45      0.49 o 
   7   1   2       14.51       10.40      3.55 o 
   8   1   2       64.30       67.78      3.21 o 
   9   1   2        3.00        3.14      1.33 o 
  10   1   2        1.29        1.97      1.35 o 
  -9   2   2        1.22        1.62      1.31 o 
  -8   2   2        1.63        1.84      1.21 o 
  -7   2   2       39.04       34.81      2.51 o 
  -6   2   2       25.08       21.03      1.45 o 
  -5   2   2        0.01       -0.05      0.37 o 
  -4   2   2       92.11       82.24      6.38 o 
  -3   2   2        0.79        2.16      0.44 o 
  -2   2   2      202.45      184.96      3.89 o 
  -1   2   2      618.42      626.85     11.04 o 
   0   2   2       46.48       42.13      0.85 o 
   1   2   2     4299.24     4193.57    106.59 o 
   2   2   2     4905.92     4589.90    120.30 o 
   3   2   2        0.34        0.17      0.39 o 
   4   2   2      652.89      711.27     19.93 o 
   5   2   2      460.94      456.61     10.98 o 
   6   2   2       76.51       71.61      2.28 o 
   7   2   2       20.30       18.95      2.05 o 
   8   2   2        0.75        0.84      1.17 o 
   9   2   2       16.77       16.96      2.36 o 
  10   2   2        1.22        1.07      1.67 o 
  -8   3   2        2.41        2.25      1.15 o 
  -7   3   2       19.44       17.38      1.61 o 
  -6   3   2        0.03        0.30      0.79 o 
  -5   3   2        5.40        5.32      0.67 o 
  -4   3   2       15.18        9.61      2.89 o 
  -3   3   2       10.06       11.95      0.92 o 
  -2   3   2      696.24      721.98     19.79 o 
  -1   3   2       20.92       23.54      0.90 o 
   0   3   2       12.69       14.31      0.83 o 
   1   3   2     1522.38     1513.92     61.67 o 
   2   3   2     1532.12     1489.26     40.84 o 
   3   3   2       18.44       19.59      1.21 o 
   4   3   2      142.17      135.66      2.77 o 
   5   3   2       15.17       12.48      1.26 o 
   6   3   2        0.00       -0.33      0.54 o 
   7   3   2        7.68        5.23      1.26 o 
   8   3   2       20.14       22.70      2.74 o 
   9   3   2        2.71        4.00      2.82 o 
  10   3   2        0.00        0.15      1.75 o 
  -8   4   2        2.35        2.09      1.11 o 
  -7   4   2       18.24       15.93      1.90 o 
  -6   4   2        2.39        2.04      0.98 o 
  -5   4   2        2.19        1.75      0.57 o 
  -4   4   2       22.68       16.20      4.08 o 
  -3   4   2       15.29       12.29      1.09 o 
  -2   4   2       91.91       94.68      3.19 o 
  -1   4   2      110.01      123.07      5.25 o 
   0   4   2       39.72       43.57      1.63 o 
   1   4   2      215.49      228.86     15.00 o 
   2   4   2       10.67       11.82      1.14 o 
   3   4   2       14.14        8.50      2.59 o 
   4   4   2       46.80       40.92      2.12 o 
   5   4   2        0.70        0.81      0.69 o 
   6   4   2        8.30        9.15      1.49 o 
   7   4   2        0.76        0.02      0.90 o 
   8   4   2        1.09        2.71      1.83 o 
   9   4   2        9.54       10.96      2.99 o 
  10   4   2        3.88        3.26      3.04 o 
  -7   5   2        0.40        1.49      1.01 o 
  -6   5   2       40.15       37.92      2.72 o 
  -5   5   2        1.18        0.74      0.71 o 
  -4   5   2        0.02        0.75      0.78 o 
  -3   5   2      133.83      136.43      3.15 o 
  -2   5   2       12.29       14.23      1.18 o 
  -1   5   2        0.89       -0.08      0.53 o 
   0   5   2       18.91       16.60      1.35 o 
   1   5   2        8.81        6.95      1.12 o 
   2   5   2      142.85      139.88      4.00 o 
   3   5   2       47.55       51.53      2.20 o 
   4   5   2       22.95       23.86      2.13 o 
   5   5   2       65.94       72.29      4.21 o 
   6   5   2       22.76       29.48      3.04 o 
   7   5   2        1.26        0.93      1.25 o 
   8   5   2       19.50       21.44      3.68 o 
   9   5   2       26.15       30.32      4.66 o 
  -7   6   2        0.31        1.09      1.28 o 
  -6   6   2        5.83        4.17      1.54 o 
  -5   6   2        0.10       -0.18      0.72 o 
  -4   6   2        7.75        6.04      1.31 o 
  -3   6   2       97.40       90.61      5.10 o 
  -2   6   2       37.55       37.36      1.80 o 
  -1   6   2        2.78        1.87      0.79 o 
   0   6   2       30.86       30.42      1.85 o 
   1   6   2        2.92        2.57      0.93 o 
   2   6   2       86.71       58.42     21.33 o 
   3   6   2       78.87       90.62      3.09 o 
   4   6   2       10.28        3.85      3.29 o 
   5   6   2       40.09       40.25      3.37 o 
   6   6   2       27.05       26.82      3.10 o 
   7   6   2       25.13       27.24      3.34 o 
   8   6   2        0.29        1.13      1.50 o 
   9   6   2        1.00        0.44      1.89 o 
  -6   7   2        9.46       12.27      2.38 o 
  -5   7   2        2.47        4.40      1.77 o 
  -4   7   2        4.58        3.41      1.23 o 
  -3   7   2       40.85       41.06      2.89 o 
  -2   7   2        3.54        2.48      1.08 o 
  -1   7   2        1.26        1.33      0.85 o 
   0   7   2        7.51        6.47      1.24 o 
   1   7   2        7.81        7.05      1.62 o 
   2   7   2       29.31       27.99      3.63 o 
   3   7   2       48.97       51.81      7.49 o 
   4   7   2       14.89       17.20      4.30 o 
   5   7   2        0.97        0.67      1.78 o 
   6   7   2        0.10        2.74      2.01 o 
   7   7   2       25.24       23.73      4.06 o 
   8   7   2        2.86        3.70      2.25 o 
  -5   8   2        2.77        1.78      2.45 o 
  -4   8   2        1.48        3.94      1.60 o 
  -3   8   2       10.85       11.56      2.44 o 
  -2   8   2      104.04      106.56      8.71 o 
  -1   8   2       14.54       16.04      2.44 o 
   0   8   2       11.61       12.98      2.09 o 
   1   8   2        0.39        0.44      1.06 o 
   2   8   2        9.11       10.48      4.04 o 
   3   8   2      190.20      171.53     11.12 o 
   4   8   2       30.65       23.72      5.41 o 
   5   8   2        4.81        7.49      3.41 o 
   6   8   2        4.00        0.92      1.95 o 
   7   8   2        0.34        0.66      1.88 o 
  -4   9   2        6.47       11.20      2.55 o 
  -3   9   2        4.73        6.28      2.13 o 
  -2   9   2       14.50       14.83      5.82 o 
  -1   9   2        3.33        3.00      2.04 o 
   0   9   2        2.00        1.54      1.69 o 
   1   9   2        6.83        6.71      1.84 o 
   2   9   2        0.40       -1.33      1.48 o 
   3   9   2        3.66        3.63      2.97 o 
   4   9   2        2.40        1.93      2.52 o 
   5   9   2       22.46       21.20      5.71 o 
   6   9   2        0.64        1.91      2.41 o 
  -2  10   2        0.90        0.36      1.50 o 
  -1  10   2        4.48        6.08      2.49 o 
   0  10   2        0.00       -0.89      2.08 o 
   1  10   2        0.35        0.07      1.93 o 
   2  10   2        3.35        3.86      2.56 o 
   3  10   2        2.91        4.00      3.19 o 
   4  10   2        0.61        1.85      2.59 o 
  -2  -9   3        0.51       -1.85      2.08 o 
  -1  -9   3        1.17        1.33      2.82 o 
   0  -9   3        0.12        1.78      2.52 o 
   1  -9   3        0.49       -0.30      2.15 o 
   2  -9   3        3.88        3.38      2.32 o 
  -4  -8   3        2.31        1.19      2.59 o 
  -3  -8   3        2.28        1.48      2.45 o 
  -2  -8   3        0.44        2.15      2.59 o 
  -1  -8   3        6.24        8.23      3.48 o 
   0  -8   3        9.86       10.05      2.90 o 
   1  -8   3        0.00        0.79      1.62 o 
   2  -8   3        0.49        0.44      1.59 o 
   3  -8   3        0.13       -0.27      1.32 o 
   4  -8   3       12.99       14.79      2.90 o 
  -6  -7   3        0.48        0.67      1.83 o 
  -5  -7   3        0.67       -0.12      1.71 o 
  -4  -7   3       29.57       30.49      4.48 o 
  -3  -7   3       72.19       67.38      7.78 o 
  -2  -7   3        1.32        1.48      2.15 o 
  -1  -7   3        5.38        2.68      1.85 o 
   0  -7   3       32.78       32.71      4.17 o 
   1  -7   3        0.30        0.29      1.44 o 
   2  -7   3        0.33       -0.14      2.00 o 
   3  -7   3        4.29        4.49      1.85 o 
   4  -7   3        5.09        2.54      1.57 o 
   5  -7   3        0.25        0.68      1.01 o 
   6  -7   3        1.01        1.57      1.51 o 
  -6  -6   3        0.74        1.40      1.91 o 
  -5  -6   3        0.87        1.59      1.65 o 
  -4  -6   3       21.72       20.80      3.46 o 
  -3  -6   3        7.33        3.71      2.52 o 
  -2  -6   3        1.36        2.09      1.71 o 
  -1  -6   3        8.04       10.09      2.45 o 
   0  -6   3        6.47        5.90      1.97 o 
   1  -6   3       65.33       65.45      3.77 o 
   2  -6   3        0.10       -0.83      0.87 o 
   3  -6   3       12.62       13.49      1.93 o 
   4  -6   3        5.37        6.29      1.46 o 
   5  -6   3        2.40        2.55      1.03 o 
   6  -6   3       10.27       11.89      2.52 o 
   7  -6   3        0.46        0.97      1.18 o 
  -7  -5   3        3.87        5.17      2.22 o 
  -6  -5   3        0.34        0.32      1.63 o 
  -5  -5   3        0.37       -0.44      1.11 o 
  -4  -5   3        1.19        1.56      1.32 o 
  -3  -5   3       16.50       17.44      2.98 o 
  -2  -5   3        0.18       -0.15      0.94 o 
  -1  -5   3       10.93       11.91      1.62 o 
   0  -5   3       14.16       13.40      1.67 o 
   1  -5   3       46.95       48.27      2.82 o 
   2  -5   3        0.01        0.27      0.48 o 
   3  -5   3        0.76        0.32      0.77 o 
   4  -5   3       51.35       52.10      3.59 o 
   5  -5   3        1.68        0.61      0.78 o 
   6  -5   3        5.40        4.56      1.36 o 
   7  -5   3        0.00        0.98      1.07 o 
   8  -5   3        1.76        3.22      1.10 o 
  -8  -4   3        6.96        8.67      4.37 o 
  -7  -4   3        7.34        6.92      3.00 o 
  -6  -4   3       12.68       12.33      2.19 o 
  -5  -4   3        6.61        5.41      1.53 o 
  -4  -4   3       44.38       46.69      4.40 o 
  -3  -4   3        0.33       -0.14      0.59 o 
  -2  -4   3       32.54       33.89      2.19 o 
  -1  -4   3        1.64        1.52      0.93 o 
   0  -4   3       23.77       26.56      2.56 o 
   1  -4   3      188.88      186.63      4.05 o 
   2  -4   3        3.80        4.23      0.69 o 
   3  -4   3       28.14       25.53      1.83 o 
   4  -4   3      177.54      166.75      5.32 o 
   5  -4   3       70.89       68.47      2.30 o 
   6  -4   3       27.66       28.08      2.02 o 
   7  -4   3       19.98       20.90      3.82 o 
  -8  -3   3        0.51        2.52      2.97 o 
  -7  -3   3        0.62        1.93      2.97 o 
  -6  -3   3       41.59       42.54      3.68 o 
  -5  -3   3        0.17        0.38      1.01 o 
  -4  -3   3        7.03        8.41      1.25 o 
  -3  -3   3       61.62       59.54      2.65 o 
  -2  -3   3        7.04        8.21      1.11 o 
  -1  -3   3       49.44       44.72      2.04 o 
   0  -3   3       46.74       49.73      2.22 o 
   1  -3   3      132.81      139.13      3.59 o 
   2  -3   3      132.17      141.64      6.31 o 
   3  -3   3        9.51       11.17      1.25 o 
   4  -3   3       17.34       17.50      1.33 o 
   5  -3   3        8.27        8.78      1.23 o 
   6  -3   3       10.35        9.02      1.15 o 
  -8  -2   3       11.33       10.23      3.78 o 
  -7  -2   3        8.27        9.93      3.48 o 
  -6  -2   3        1.31        2.00      1.49 o 
  -5  -2   3       17.46       20.22      1.99 o 
  -4  -2   3        1.45        1.75      0.76 o 
  -3  -2   3      180.79      209.08      3.88 o 
  -2  -2   3       64.38       57.73      4.60 o 
  -1  -2   3       87.92       77.63      2.70 o 
   0  -2   3      180.13      179.36     10.13 o 
   1  -2   3      585.29      661.78     16.35 o 
   2  -2   3      180.73      169.27      3.84 o 
   3  -2   3      785.80      855.69     25.54 o 
   4  -2   3      163.10      165.86      5.96 o 
   5  -2   3       28.52       30.28      0.94 o 
   6  -2   3        1.09        1.11      2.00 o 
   7  -2   3       14.59       20.01      4.74 o 
   8  -2   3        1.77        4.89      3.04 o 
   9  -2   3        0.07        0.22      2.59 o 
  -8  -1   3        1.27        0.30      2.37 o 
  -7  -1   3       61.53       74.80      6.82 o 
  -6  -1   3       34.67       38.62      4.56 o 
  -5  -1   3        0.03       -0.09      0.84 o 
  -4  -1   3        0.00        0.63      0.82 o 
  -3  -1   3      412.51      446.58     15.07 o 
  -2  -1   3       67.49       66.44      2.76 o 
  -1  -1   3      876.25      835.82     43.03 o 
   0  -1   3     5147.10     4949.35    198.07 o 
   1  -1   3        8.51        6.75      0.72 o 
   2  -1   3        7.56        9.43      0.60 o 
   3  -1   3      268.86      284.41     10.03 o 
   4  -1   3       88.74       81.45      1.71 o 
   5  -1   3        0.64        0.58      0.30 o 
   6  -1   3      185.39      171.05      3.07 o 
   7  -1   3        0.78        1.78      0.71 o 
   8  -1   3        3.22        1.87      1.14 o 
   9  -1   3       23.59       25.81      1.90 o 
  10  -1   3        3.90        6.03      1.38 o 
  -8   0   3        0.26       -0.20      1.52 o 
  -7   0   3       17.21       17.62      2.80 o 
  -6   0   3       12.54       12.75      1.82 o 
  -5   0   3       22.88       21.74      1.80 o 
  -4   0   3      180.90      186.78      6.72 o 
  -3   0   3       13.52       11.03      1.14 o 
  -2   0   3       13.77       15.12      0.99 o 
  -1   0   3       53.96       71.59      2.28 o 
   0   0   3     2780.99     2750.87     51.24 o 
   1   0   3      281.72      281.12      3.84 o 
   2   0   3      752.92      798.72     14.73 o 
   3   0   3      301.24      287.20      5.65 o 
   4   0   3      198.46      194.33      3.61 o 
   5   0   3       66.84       63.59      1.71 o 
   6   0   3       39.04       37.29      1.46 o 
   7   0   3      324.63      314.64      5.22 o 
   8   0   3        0.11        0.10      0.88 o 
   9   0   3        0.39        0.52      1.33 o 
  10   0   3        1.50        1.74      1.17 o 
  -8   1   3        1.20        2.06      1.20 o 
  -7   1   3       12.17       10.39      1.90 o 
  -6   1   3       40.23       39.44      2.92 o 
  -5   1   3        4.13        3.04      0.78 o 
  -4   1   3        5.99        3.25      0.71 o 
  -3   1   3        0.04        0.20      0.51 o 
  -2   1   3       49.82       52.66      1.58 o 
  -1   1   3      122.27      103.59      2.94 o 
   0   1   3      118.88      102.99     10.86 o 
   1   1   3     1374.16     1328.90     35.28 o 
   2   1   3       19.38       19.05      0.59 o 
   3   1   3       73.44       74.50      1.30 o 
   4   1   3      101.75      119.49      3.48 o 
   5   1   3        4.20        5.25      0.66 o 
   6   1   3       36.90       33.42      1.41 o 
   7   1   3      405.45      285.44     66.29 o 
   8   1   3      128.10      125.06      4.14 o 
   9   1   3        7.51        9.48      1.74 o 
  10   1   3        0.28        1.29      1.30 o 
  -8   2   3        0.50       -0.89      1.07 o 
  -7   2   3       37.07       43.63      2.35 o 
  -6   2   3       17.51       16.39      1.59 o 
  -5   2   3        6.78        6.75      0.85 o 
  -4   2   3       47.82       45.93      1.54 o 
  -3   2   3        5.88        9.80      0.85 o 
  -2   2   3       18.06       17.97      1.01 o 
  -1   2   3      129.97      127.95      3.05 o 
   0   2   3      207.09      205.45      4.26 o 
   1   2   3      735.35      721.02     14.17 o 
   2   2   3      221.83      210.65      5.39 o 
   3   2   3      859.98      857.68     25.75 o 
   4   2   3      667.25      704.64     22.29 o 
   5   2   3      131.18      122.89      3.83 o 
   6   2   3       69.11       64.75      2.60 o 
   7   2   3      214.78      206.54      4.12 o 
   8   2   3       13.68       12.61      1.89 o 
   9   2   3        0.60        1.84      1.22 o 
  10   2   3        1.41        3.67      1.61 o 
  -8   3   3        5.12        3.43      1.46 o 
  -7   3   3       22.68       22.90      2.44 o 
  -6   3   3        1.41        0.86      0.72 o 
  -5   3   3        5.00        5.34      0.95 o 
  -4   3   3       11.10       10.44      0.93 o 
  -3   3   3       61.16       61.52      1.68 o 
  -2   3   3       71.75       70.08      2.66 o 
  -1   3   3       97.70      111.19      3.54 o 
   0   3   3     1219.48     1326.99     24.70 o 
   1   3   3       20.43       18.37      1.69 o 
   2   3   3       41.89       37.58      1.38 o 
   3   3   3       10.59       14.77      1.08 o 
   4   3   3     1125.99     1294.66     42.63 o 
   5   3   3       74.68       64.17      2.82 o 
   6   3   3        0.54        0.88      0.66 o 
   7   3   3        5.64        7.19      1.37 o 
   8   3   3        9.11        8.28      1.83 o 
   9   3   3        0.18        0.06      1.36 o 
  10   3   3        1.27       -0.02      1.60 o 
  -8   4   3        0.42       -0.21      1.11 o 
  -7   4   3        2.03        2.22      1.26 o 
  -6   4   3        2.17        1.73      0.75 o 
  -5   4   3        2.61        3.00      0.85 o 
  -4   4   3        8.70        8.48      0.99 o 
  -3   4   3      151.45      153.61      6.41 o 
  -2   4   3       14.74       13.85      1.28 o 
  -1   4   3        9.86        9.51      0.87 o 
   0   4   3     1863.13     2075.37     52.95 o 
   1   4   3      250.19      279.87     11.19 o 
   2   4   3        7.91        8.40      1.02 o 
   3   4   3      436.53      330.74     73.77 o 
   4   4   3      115.18      101.57      2.83 o 
   5   4   3       33.33       30.20      2.02 o 
   6   4   3        0.16        0.23      0.77 o 
   7   4   3        0.56        0.29      0.86 o 
   8   4   3        1.10        1.14      1.57 o 
   9   4   3        1.96        1.13      2.67 o 
  10   4   3        0.66       -0.07      2.74 o 
  -7   5   3        4.51        2.74      1.34 o 
  -6   5   3        2.24        3.95      1.36 o 
  -5   5   3        6.59        7.88      1.18 o 
  -4   5   3      120.42      114.51      7.13 o 
  -3   5   3      146.17      146.13      6.15 o 
  -2   5   3       88.24       86.59      4.31 o 
  -1   5   3       89.34      100.49      3.39 o 
   0   5   3       53.26       50.57      2.43 o 
   1   5   3       22.27       29.93      1.74 o 
   2   5   3        1.76        1.42      0.70 o 
   3   5   3       31.03       31.02      1.96 o 
   4   5   3       58.79       61.66      3.39 o 
   5   5   3       38.08       40.86      2.33 o 
   6   5   3        0.18       -0.41      0.95 o 
   7   5   3        8.67        8.78      1.97 o 
   8   5   3        5.89        3.16      1.57 o 
   9   5   3        0.82        1.30      1.97 o 
  -7   6   3        0.34        1.28      1.44 o 
  -6   6   3        0.28       -0.42      1.18 o 
  -5   6   3        1.08        0.62      0.79 o 
  -4   6   3       22.24       21.71      2.15 o 
  -3   6   3      301.58      298.50     11.52 o 
  -2   6   3       90.32       84.32      4.04 o 
  -1   6   3       22.53       20.47      1.88 o 
   0   6   3       25.68       26.62      1.85 o 
   1   6   3      147.10      158.07      5.11 o 
   2   6   3        0.08       -0.69      0.56 o 
   3   6   3       16.76       17.30      1.67 o 
   4   6   3       77.27       59.48     15.47 o 
   5   6   3        0.85        0.79      1.34 o 
   6   6   3        0.19        0.23      1.12 o 
   7   6   3       13.56       15.16      2.56 o 
   8   6   3        7.83        8.67      2.21 o 
   9   6   3        3.99        4.37      2.54 o 
  -6   7   3        5.30        9.20      2.28 o 
  -5   7   3        5.08        6.82      1.99 o 
  -4   7   3        2.13        1.94      1.08 o 
  -3   7   3        2.39        3.80      1.34 o 
  -2   7   3        6.78        8.75      1.43 o 
  -1   7   3        1.03        0.31      0.76 o 
   0   7   3        8.28        8.93      1.46 o 
   1   7   3        3.62        2.74      1.05 o 
   2   7   3        2.03        2.34      1.52 o 
   3   7   3       10.79       10.04      1.98 o 
   4   7   3      202.88      207.26     17.31 o 
   5   7   3       37.48       34.47      6.08 o 
   6   7   3        3.03        3.92      2.24 o 
   7   7   3       15.27       15.16      3.49 o 
   8   7   3        2.31        3.14      2.12 o 
  -5   8   3        0.49       -0.59      2.15 o 
  -4   8   3        0.52       -0.23      1.22 o 
  -3   8   3        2.21        0.59      1.44 o 
  -2   8   3        2.87        1.99      1.78 o 
  -1   8   3        5.13        5.15      1.52 o 
   0   8   3       54.66       59.62      7.54 o 
   1   8   3       14.85       12.62      2.07 o 
   2   8   3       10.68       12.27      2.83 o 
   3   8   3       18.25       14.45      4.15 o 
   4   8   3       66.00       55.00      6.82 o 
   5   8   3        0.06       -0.67      1.85 o 
   6   8   3       16.51       17.90      3.88 o 
   7   8   3        2.93        3.68      2.49 o 
   8   8   3        5.61        6.81      2.79 o 
  -4   9   3        1.27        3.19      1.75 o 
  -3   9   3        0.84        0.67      1.55 o 
  -2   9   3        2.63        1.26      1.64 o 
  -1   9   3        0.08       -0.30      1.47 o 
   0   9   3       14.37       15.66      2.40 o 
   1   9   3       14.16       14.03      2.72 o 
   2   9   3       17.74       17.61      3.20 o 
   3   9   3       11.58       11.79      4.00 o 
   4   9   3        4.63        7.04      3.63 o 
   5   9   3        1.62        2.22      2.89 o 
   6   9   3        0.03        0.37      2.37 o 
  -2  10   3        4.93        7.16      2.43 o 
  -1  10   3        3.89        3.93      2.24 o 
   0  10   3       18.28       19.21      3.83 o 
   1  10   3        9.27        7.56      3.48 o 
   2  10   3        2.95        3.32      1.96 o 
   3  10   3        2.31        4.82      3.41 o 
   4  10   3        2.21        3.04      2.82 o 
   5  10   3        2.04        0.44      2.59 o 
  -3  -8   4        0.85        0.07      2.15 o 
  -2  -8   4        4.69        4.37      3.48 o 
  -1  -8   4        0.24        0.96      2.22 o 
   0  -8   4        0.40       -1.78      1.63 o 
   1  -8   4        3.32        4.08      2.32 o 
   2  -8   4        4.13        6.51      2.35 o 
   3  -8   4       15.24       14.59      3.18 o 
   4  -8   4       14.75       15.46      3.03 o 
  -5  -7   4        1.41        0.78      1.86 o 
  -4  -7   4        2.84        0.19      1.80 o 
  -3  -7   4        3.38        2.15      2.74 o 
  -2  -7   4       36.44       38.55      7.04 o 
  -1  -7   4        4.01        3.26      2.59 o 
   0  -7   4        9.71       10.61      2.79 o 
   1  -7   4        0.89        1.75      1.63 o 
   2  -7   4        6.09        6.89      2.25 o 
   3  -7   4        0.78        0.73      1.38 o 
   4  -7   4       15.90       16.78      2.82 o 
   5  -7   4        0.01        0.15      1.32 o 
   6  -7   4        0.45        2.08      2.67 o 
  -6  -6   4        0.53        0.85      1.65 o 
  -5  -6   4        2.58        3.85      2.01 o 
  -4  -6   4        3.24        2.77      1.83 o 
  -3  -6   4        4.78        4.60      3.04 o 
  -2  -6   4        8.55        7.34      3.41 o 
  -1  -6   4       27.26       25.85      7.64 o 
   0  -6   4       42.69       43.55      6.00 o 
   1  -6   4        6.90        6.87      2.17 o 
   2  -6   4       43.73       42.83      5.00 o 
   3  -6   4       10.52        7.95      1.71 o 
   4  -6   4       16.48       19.92      2.30 o 
   5  -6   4        0.73        0.70      0.99 o 
   6  -6   4        2.00        0.15      1.34 o 
   7  -6   4        3.35        3.86      1.60 o 
  -6  -5   4        0.50        2.12      1.88 o 
  -5  -5   4       20.06       24.18      3.56 o 
  -4  -5   4       17.66       14.64      4.52 o 
  -3  -5   4       18.51       14.35      2.80 o 
  -2  -5   4       82.37       85.78      5.42 o 
  -1  -5   4      143.68      147.97     19.46 o 
   0  -5   4       24.83       21.37      2.54 o 
   1  -5   4       10.20       12.16      1.92 o 
   2  -5   4       16.01       18.23      2.23 o 
   3  -5   4        2.18        1.55      1.02 o 
   4  -5   4       46.59       46.60      2.69 o 
   5  -5   4        7.72        8.73      1.42 o 
   6  -5   4        1.08        1.22      1.19 o 
   7  -5   4       12.89       11.37      1.88 o 
   8  -5   4        3.05        2.74      1.23 o 
  -6  -4   4        2.97        6.46      1.94 o 
  -5  -4   4       11.76       11.70      2.16 o 
  -4  -4   4        3.15        3.13      1.33 o 
  -3  -4   4       55.24       53.34      3.19 o 
  -2  -4   4       43.88       46.43      2.97 o 
  -1  -4   4        2.99        1.92      0.82 o 
   0  -4   4        4.27        3.66      1.10 o 
   1  -4   4        8.42       10.05      1.51 o 
   2  -4   4       18.38       19.38      2.04 o 
   3  -4   4       12.52       14.35      1.73 o 
   4  -4   4       17.61       19.66      2.38 o 
   5  -4   4        3.14        3.27      0.91 o 
   6  -4   4       15.33       17.20      1.99 o 
   7  -4   4        2.21        2.93      1.18 o 
   8  -4   4        6.25        6.81      1.48 o 
  -7  -3   4       28.64       34.62      6.67 o 
  -6  -3   4       27.92       32.10      4.30 o 
  -5  -3   4        1.89        1.26      1.31 o 
  -4  -3   4        4.39        3.38      1.26 o 
  -3  -3   4        2.15        1.68      0.81 o 
  -2  -3   4       15.48       15.02      1.46 o 
  -1  -3   4        4.18        5.69      1.06 o 
   0  -3   4       22.93       21.08      1.87 o 
   1  -3   4       99.60       93.65      2.91 o 
   2  -3   4       47.59       45.26      1.81 o 
   3  -3   4       23.72       25.29      1.84 o 
   4  -3   4        1.37        1.73      0.74 o 
   5  -3   4       23.03       19.86      1.45 o 
   6  -3   4      109.84      104.55      5.71 o 
   7  -3   4       25.27       27.57      1.97 o 
   8  -3   4       10.32        9.57      1.28 o 
  -8  -2   4        3.51        5.34      3.48 o 
  -7  -2   4        0.59        3.78      3.11 o 
  -6  -2   4        0.25        1.74      1.68 o 
  -5  -2   4        0.03       -0.22      1.15 o 
  -4  -2   4       20.07       21.36      1.81 o 
  -3  -2   4       51.65       49.12      2.10 o 
  -2  -2   4       42.28       44.18      2.30 o 
  -1  -2   4      179.64      191.49      6.80 o 
   0  -2   4     1424.34     1427.91     67.42 o 
   1  -2   4     1428.62     1441.37     40.74 o 
   2  -2   4      497.08      560.76     15.34 o 
   3  -2   4        0.60        0.43      0.60 o 
   4  -2   4       37.82       36.68      1.39 o 
   5  -2   4       35.13       34.24      1.36 o 
   6  -2   4      171.59      172.72      3.96 o 
   7  -2   4       91.87       92.05      2.96 o 
   8  -2   4       25.27       26.46      1.76 o 
  -8  -1   4        0.65        0.89      2.45 o 
  -7  -1   4        0.00       -1.11      1.85 o 
  -6  -1   4        9.00        7.54      2.10 o 
  -5  -1   4       16.14       15.15      2.40 o 
  -4  -1   4       21.34       23.18      2.36 o 
  -3  -1   4      128.08      123.58      7.25 o 
  -2  -1   4       32.16       28.28      2.33 o 
  -1  -1   4       19.70       24.85      1.08 o 
   0  -1   4       19.60       18.26      1.19 o 
   1  -1   4      358.72      381.11     13.21 o 
   2  -1   4      243.70      281.34      8.68 o 
   3  -1   4       67.47       80.89      2.23 o 
   4  -1   4       81.72       92.53      2.47 o 
   5  -1   4       12.98       12.97      1.04 o 
   6  -1   4       50.39       52.76      1.73 o 
   7  -1   4      183.01      178.67      8.01 o 
   8  -1   4       14.25       12.50      1.49 o 
   9  -1   4       16.68       16.89      1.78 o 
  10  -1   4        6.51        7.84      1.62 o 
  -8   0   4        0.21       -0.57      1.53 o 
  -7   0   4        0.02        0.07      1.93 o 
  -6   0   4        2.51        1.86      1.65 o 
  -5   0   4       42.88       41.09      2.93 o 
  -4   0   4       23.76       27.58      2.44 o 
  -3   0   4      302.70      299.02     13.37 o 
  -2   0   4      368.64      417.39     13.99 o 
  -1   0   4      272.01      309.42      8.71 o 
   0   0   4       17.20       20.23      1.18 o 
   1   0   4       22.01       22.08      0.88 o 
   2   0   4      588.44      623.30     14.63 o 
   3   0   4       30.86       31.80      1.06 o 
   4   0   4       33.66       34.44      1.52 o 
   5   0   4       27.63       28.93      1.39 o 
   6   0   4       18.24       17.30      1.27 o 
   7   0   4       27.75       29.62      2.04 o 
   8   0   4       80.04       76.40      3.06 o 
   9   0   4        0.71        0.95      1.04 o 
  10   0   4        0.86        1.39      1.12 o 
  -8   1   4        3.54        4.20      1.57 o 
  -7   1   4       20.67       22.21      2.82 o 
  -6   1   4       32.70       35.74      3.20 o 
  -5   1   4      135.95      144.99      4.75 o 
  -4   1   4       32.57       33.03      1.94 o 
  -3   1   4      129.24      129.01      4.60 o 
  -2   1   4       51.21       49.02      1.87 o 
  -1   1   4       70.73       66.86      2.10 o 
   0   1   4      763.07      767.17     18.69 o 
   1   1   4      220.27      226.84      5.35 o 
   2   1   4        1.00        0.58      0.28 o 
   3   1   4      328.92      289.31      6.01 o 
   4   1   4      320.63      316.79      8.88 o 
   5   1   4       53.02       62.77      1.94 o 
   6   1   4        1.86        1.67      0.59 o 
   7   1   4      224.07      188.12     11.67 o 
   8   1   4        2.41        1.34      1.14 o 
   9   1   4       11.57       11.51      1.87 o 
  10   1   4        4.90        7.33      1.72 o 
  -8   2   4        1.27       -0.26      1.52 o 
  -7   2   4        0.25        0.89      1.02 o 
  -6   2   4        3.34        4.27      1.16 o 
  -5   2   4       16.72       15.90      1.36 o 
  -4   2   4       29.35       26.01      1.69 o 
  -3   2   4       30.08       26.50      1.46 o 
  -2   2   4      128.46      131.76      4.31 o 
  -1   2   4        0.69        1.06      0.41 o 
   0   2   4       28.87       32.94      0.98 o 
   1   2   4      352.90      353.95      8.19 o 
   2   2   4       18.71       16.03      0.91 o 
   3   2   4       20.85       23.48      0.98 o 
   4   2   4      163.77      157.11      3.81 o 
   5   2   4       13.51       10.03      0.96 o 
   6   2   4      118.74      115.00      2.60 o 
   7   2   4       17.39       12.74      1.41 o 
   8   2   4       29.34       32.51      2.83 o 
   9   2   4        4.01        4.58      1.51 o 
  10   2   4        2.23        2.96      1.44 o 
  -8   3   4        0.00        0.08      1.35 o 
  -7   3   4       15.48       17.30      2.43 o 
  -6   3   4        0.45        0.51      0.74 o 
  -5   3   4        3.50        2.59      0.94 o 
  -4   3   4       67.57       69.75      2.10 o 
  -3   3   4        8.44        8.74      0.94 o 
  -2   3   4        1.91        3.03      0.64 o 
  -1   3   4        4.53        3.60      0.55 o 
   0   3   4      291.97      272.74      6.79 o 
   1   3   4      104.51       97.72      3.31 o 
   2   3   4      582.31      574.16     16.50 o 
   3   3   4     1236.57     1271.42     39.40 o 
   4   3   4      126.65      118.15      4.70 o 
   5   3   4        5.47        6.11      0.98 o 
   6   3   4      105.55      106.09      3.94 o 
   7   3   4       65.62       60.14      2.77 o 
   8   3   4       16.05       17.48      2.07 o 
   9   3   4        0.48        0.47      1.25 o 
  10   3   4        4.29        3.41      1.99 o 
  -7   4   4        0.10        0.43      0.95 o 
  -6   4   4        0.94        0.31      0.81 o 
  -5   4   4        6.98        6.48      1.24 o 
  -4   4   4        3.89        4.04      1.06 o 
  -3   4   4       18.72       20.06      1.54 o 
  -2   4   4       60.95       61.27      2.47 o 
  -1   4   4      189.08      205.09      7.70 o 
   0   4   4       94.63      118.79      3.79 o 
   1   4   4        0.40        0.01      0.36 o 
   2   4   4       11.07       10.80      1.04 o 
   3   4   4      821.59      552.43    152.13 o 
   4   4   4       95.99       99.64      3.70 o 
   5   4   4       20.94       24.27      1.84 o 
   6   4   4        0.94        1.28      0.89 o 
   7   4   4       19.54       20.40      2.16 o 
   8   4   4        0.11        1.07      1.62 o 
   9   4   4        3.48        3.30      2.02 o 
  10   4   4        7.37       11.28      3.12 o 
  -7   5   4        0.34       -0.84      1.21 o 
  -6   5   4        1.89        0.98      1.26 o 
  -5   5   4       11.89       11.89      1.52 o 
  -4   5   4       22.36       22.96      2.03 o 
  -3   5   4       33.90       32.23      3.67 o 
  -2   5   4       13.72       10.65      1.36 o 
  -1   5   4       48.76       53.75      3.11 o 
   0   5   4      450.45      488.81     17.29 o 
   1   5   4        7.06        4.53      0.89 o 
   2   5   4      167.28      179.58      4.33 o 
   3   5   4      461.26      458.89     17.26 o 
   4   5   4      172.05      173.33      7.42 o 
   5   5   4       17.02       18.06      1.74 o 
   6   5   4        5.84        5.63      1.38 o 
   7   5   4       68.15       62.14      3.85 o 
   8   5   4        0.99        1.94      1.40 o 
   9   5   4        2.98        2.74      1.92 o 
  10   5   4        7.58       12.39      3.46 o 
  -6   6   4        4.81        7.31      2.09 o 
  -5   6   4       24.61       24.83      2.35 o 
  -4   6   4       51.21       52.41      3.86 o 
  -3   6   4       32.71       33.68      2.82 o 
  -2   6   4       57.27       53.11      3.78 o 
  -1   6   4       24.84       23.83      2.03 o 
   0   6   4       77.19       85.76      4.23 o 
   1   6   4       23.77       26.89      1.94 o 
   2   6   4       25.02       18.84      4.77 o 
   3   6   4       33.58       34.95      2.87 o 
   4   6   4       40.59       30.02      6.98 o 
   5   6   4        0.86        0.88      1.31 o 
   6   6   4       12.18       12.98      2.34 o 
   7   6   4       62.09       63.09      4.35 o 
   8   6   4        3.68        2.33      1.49 o 
   9   6   4        0.20        0.52      1.73 o 
  -5   7   4        1.63        1.84      1.14 o 
  -4   7   4        5.51        4.02      1.40 o 
  -3   7   4        1.45        1.45      1.09 o 
  -2   7   4       10.57        9.08      1.78 o 
  -1   7   4        2.88        2.39      1.01 o 
   0   7   4       15.86       16.59      1.88 o 
   1   7   4        0.83        1.20      1.04 o 
   2   7   4        3.77        5.77      1.50 o 
   3   7   4      258.16      246.28     29.84 o 
   4   7   4      166.14      160.38     19.94 o 
   5   7   4       29.16       23.75      3.69 o 
   6   7   4        1.06        3.25      1.61 o 
   7   7   4        7.95        7.17      2.62 o 
   8   7   4        0.79        3.12      2.12 o 
   9   7   4        0.42        4.15      3.11 o 
  -5   8   4        0.34       -0.22      2.15 o 
  -4   8   4       17.25       18.24      2.92 o 
  -3   8   4        1.12        2.81      1.67 o 
  -2   8   4        0.11       -0.37      1.33 o 
  -1   8   4       11.18       11.67      2.03 o 
   0   8   4       22.75       15.38      2.30 o 
   1   8   4        0.43       -0.52      0.84 o 
   2   8   4        2.61        2.03      1.28 o 
   3   8   4       45.84       41.81      6.75 o 
   4   8   4       30.72       26.46      5.71 o 
   5   8   4       22.89       15.94      4.74 o 
   6   8   4       39.86       49.48     14.90 o 
   7   8   4       10.48        9.32      3.09 o 
   8   8   4        0.00       -0.20      1.71 o 
  -3   9   4        2.09        1.26      1.68 o 
  -2   9   4        1.19        1.91      1.73 o 
  -1   9   4        9.25        8.83      2.82 o 
   0   9   4        7.17        6.30      1.79 o 
   1   9   4        4.48        4.45      1.66 o 
   2   9   4       26.83       26.04      4.89 o 
   3   9   4        0.00       -0.21      1.35 o 
   4   9   4        6.88        7.34      3.63 o 
   5   9   4        2.73        0.74      2.22 o 
   6   9   4        3.91        3.26      3.04 o 
   7   9   4        1.32        0.57      2.10 o 
  -1  10   4        8.01       10.67      2.95 o 
   0  10   4        5.21        7.52      2.70 o 
   1  10   4        5.30        5.86      2.20 o 
   2  10   4        0.01        0.39      1.51 o 
   3  10   4        0.25        0.38      1.62 o 
   4  10   4        2.66        3.34      3.11 o 
   5  10   4        0.09        0.15      2.67 o 
  -2  -8   5        2.53        3.48      3.34 o 
  -1  -8   5        2.92        4.52      3.11 o 
   0  -8   5        0.10       -0.67      1.93 o 
   1  -8   5        1.08        0.59      2.30 o 
   2  -8   5        4.14        5.24      2.36 o 
   3  -8   5        3.09        4.06      2.26 o 
  -4  -7   5        0.00        1.41      2.82 o 
  -3  -7   5        3.32        3.93      2.97 o 
  -2  -7   5        2.21        0.59      2.15 o 
  -1  -7   5        0.30        0.59      2.30 o 
   0  -7   5        0.54        1.41      2.08 o 
   1  -7   5        1.27        2.99      2.01 o 
   2  -7   5        0.18        0.31      1.55 o 
   3  -7   5        2.58        3.42      2.01 o 
   4  -7   5        2.63        3.32      1.88 o 
   5  -7   5       13.23       16.42      3.22 o 
  -5  -6   5        0.01        0.52      2.89 o 
  -4  -6   5        0.35        1.70      2.45 o 
  -3  -6   5        4.41        4.75      2.37 o 
  -2  -6   5       28.84       30.02      6.08 o 
  -1  -6   5        0.41       -0.59      1.63 o 
   0  -6   5        6.16        5.35      2.11 o 
   1  -6   5       40.61       46.41      5.45 o 
   2  -6   5        3.06        3.29      1.73 o 
   3  -6   5        0.12        1.04      1.45 o 
   4  -6   5        0.20       -0.71      1.10 o 
   5  -6   5       10.11        9.04      2.10 o 
   6  -6   5        0.02       -0.43      1.28 o 
  -6  -5   5        0.00        0.22      2.59 o 
  -5  -5   5        2.06        2.22      2.74 o 
  -4  -5   5        4.42        4.17      1.92 o 
  -3  -5   5        5.99        5.23      2.07 o 
  -2  -5   5       31.56       23.65      5.19 o 
  -1  -5   5        5.73        5.11      2.10 o 
   0  -5   5        9.16        6.84      2.12 o 
   1  -5   5        6.04        8.92      2.24 o 
   2  -5   5       25.17       18.01      2.33 o 
   3  -5   5        3.82        2.27      1.19 o 
   4  -5   5        5.07        7.30      3.76 o 
   5  -5   5       15.92       15.40      1.87 o 
   6  -5   5        5.69        4.58      1.17 o 
   7  -5   5       18.16       22.01      4.23 o 
  -6  -4   5       25.70       16.01      4.97 o 
  -5  -4   5        1.71        3.96      2.01 o 
  -4  -4   5        7.97        5.85      1.94 o 
  -3  -4   5       36.09       38.29      5.45 o 
  -2  -4   5       62.53       66.78      4.61 o 
  -1  -4   5      123.24      105.38      8.45 o 
   0  -4   5        1.42        1.63      0.99 o 
   1  -4   5        6.02        3.95      1.14 o 
   2  -4   5       64.86       67.27      3.32 o 
   3  -4   5        3.67        6.03      1.35 o 
   4  -4   5        0.08        0.45      0.78 o 
   5  -4   5        7.69        6.80      1.29 o 
   6  -4   5        0.28        0.67      0.78 o 
   7  -4   5       14.11       14.44      2.07 o 
   8  -4   5        1.30        0.71      1.17 o 
  -7  -3   5       10.92       13.12      5.11 o 
  -6  -3   5        4.24        4.61      2.33 o 
  -5  -3   5        1.98        0.95      1.58 o 
  -4  -3   5        0.10        0.10      1.02 o 
  -3  -3   5        0.37        0.14      0.86 o 
  -2  -3   5       22.74       24.19      1.89 o 
  -1  -3   5        0.24        0.05      0.77 o 
   0  -3   5      104.28      104.43      3.55 o 
   1  -3   5       66.57       65.29      3.22 o 
   2  -3   5       61.92       62.44      2.97 o 
   3  -3   5       52.26       48.91      3.27 o 
   4  -3   5       83.51       88.85      4.80 o 
   5  -3   5        7.95        4.93      1.09 o 
   6  -3   5        0.11        0.26      0.81 o 
   7  -3   5        5.65        3.77      1.31 o 
   8  -3   5        1.84        3.23      1.28 o 
   9  -3   5        2.49        2.69      1.15 o 
  -7  -2   5        6.00        8.75      3.78 o 
  -6  -2   5        2.04        1.15      1.85 o 
  -5  -2   5        1.58        2.99      1.77 o 
  -4  -2   5        2.15        3.36      1.67 o 
  -3  -2   5        5.10        5.99      1.11 o 
  -2  -2   5        9.65        7.68      2.14 o 
  -1  -2   5      148.31      145.30      5.16 o 
   0  -2   5     1145.68     1155.59     64.38 o 
   1  -2   5       85.91       81.64      2.80 o 
   2  -2   5        9.34        7.60      1.13 o 
   3  -2   5       29.96       27.69      1.92 o 
   4  -2   5       29.16       30.28      1.53 o 
   5  -2   5       44.43       42.11      1.40 o 
   6  -2   5      247.99      250.55      7.11 o 
   7  -2   5        4.64        3.91      1.25 o 
   8  -2   5       11.79       10.29      1.65 o 
   9  -2   5       10.52       13.74      2.00 o 
  -7  -1   5        0.29        0.96      2.37 o 
  -6  -1   5        1.84        1.33      2.30 o 
  -5  -1   5        0.01       -0.62      1.15 o 
  -4  -1   5       15.25       15.63      2.22 o 
  -3  -1   5        8.28       10.88      1.54 o 
  -2  -1   5       45.38       43.41      2.34 o 
  -1  -1   5        4.62        4.07      0.86 o 
   0  -1   5      426.50      437.17     13.14 o 
   1  -1   5      155.41      169.09      6.59 o 
   2  -1   5       69.19       72.52      2.17 o 
   3  -1   5      378.96      388.56     11.64 o 
   4  -1   5      195.15      191.87      5.87 o 
   5  -1   5        7.43        8.72      0.91 o 
   6  -1   5      256.45      257.81      8.08 o 
   7  -1   5      105.98      109.17      3.41 o 
   8  -1   5        2.33        3.15      1.21 o 
   9  -1   5        2.67        2.96      1.23 o 
  10  -1   5        0.02       -0.42      0.98 o 
  -7   0   5        0.14        1.26      2.45 o 
  -6   0   5        2.73       -0.37      1.85 o 
  -5   0   5        1.63        2.58      1.25 o 
  -4   0   5       16.81       18.65      2.30 o 
  -3   0   5       28.87       37.75      2.30 o 
  -2   0   5        3.64        8.14      1.02 o 
  -1   0   5       49.66       54.83      4.10 o 
   0   0   5      168.48      171.15      5.94 o 
   1   0   5       62.09       49.25     11.21 o 
   2   0   5        0.03       -0.23      0.36 o 
   3   0   5        0.73        0.85      0.41 o 
   4   0   5       35.86       38.80      1.53 o 
   5   0   5       59.07       61.58      2.44 o 
   6   0   5        6.16        7.47      1.03 o 
   7   0   5      257.27      259.23      5.35 o 
   8   0   5      260.64      264.10      6.00 o 
   9   0   5        4.52        5.45      1.37 o 
  10   0   5        2.68        4.03      1.38 o 
  -7   1   5       17.63       18.78      2.65 o 
  -6   1   5        2.63        1.37      1.68 o 
  -5   1   5       41.29       41.21      3.03 o 
  -4   1   5        3.82        4.84      1.37 o 
  -3   1   5       42.92       43.63      2.78 o 
  -2   1   5       37.28       43.24      2.32 o 
  -1   1   5      211.44      232.88     10.86 o 
   0   1   5        2.00        3.81      0.74 o 
   1   1   5       59.47       60.23      1.63 o 
   2   1   5       47.66       45.84      1.25 o 
   3   1   5        0.01       -0.17      0.31 o 
   4   1   5      544.31      564.27     13.24 o 
   5   1   5      422.50      408.19      9.90 o 
   6   1   5       20.12       22.20      1.69 o 
   7   1   5       23.64       22.34      1.80 o 
   8   1   5        2.13        2.58      1.17 o 
   9   1   5        7.38        6.39      1.54 o 
  10   1   5        1.89        3.32      1.45 o 
  -7   2   5       21.60       22.09      2.74 o 
  -6   2   5       27.84       27.98      3.35 o 
  -5   2   5       38.62       37.99      2.61 o 
  -4   2   5        7.75        7.26      0.97 o 
  -3   2   5       63.49       58.94      2.06 o 
  -2   2   5        1.37        1.52      0.63 o 
  -1   2   5      135.17      138.23      5.73 o 
   0   2   5      389.77      370.98      9.97 o 
   1   2   5        5.03        7.23      0.58 o 
   2   2   5        0.16        0.09      0.34 o 
   3   2   5      304.98      305.39      7.68 o 
   4   2   5      807.87      834.36     14.32 o 
   5   2   5        5.32        5.09      0.76 o 
   6   2   5        1.44        1.32      0.58 o 
   7   2   5        1.83        2.45      0.93 o 
   8   2   5        7.71        7.50      1.61 o 
   9   2   5        0.16       -0.26      0.99 o 
  10   2   5        0.85        0.49      1.22 o 
  -7   3   5        0.69        2.29      1.31 o 
  -6   3   5        0.43        0.45      0.86 o 
  -5   3   5       19.79       21.16      2.04 o 
  -4   3   5        3.35        3.00      0.93 o 
  -3   3   5      124.57      125.94      2.98 o 
  -2   3   5        0.06        0.03      0.46 o 
  -1   3   5       70.19       72.83      2.03 o 
   0   3   5      191.57      211.66      5.27 o 
   1   3   5      442.64      465.90     11.27 o 
   2   3   5       14.06       14.37      1.15 o 
   3   3   5       43.93       45.77      1.88 o 
   4   3   5      191.93      202.28      8.28 o 
   5   3   5        0.01        0.28      0.56 o 
   6   3   5        0.17        0.45      0.62 o 
   7   3   5        0.96        0.26      0.70 o 
   8   3   5       15.89       16.28      1.95 o 
   9   3   5        3.07        3.56      1.86 o 
  10   3   5        8.79        9.20      2.62 o 
  -7   4   5        0.60        1.10      1.31 o 
  -6   4   5       12.31       12.72      1.77 o 
  -5   4   5       16.26       15.54      1.81 o 
  -4   4   5       15.91       14.21      1.53 o 
  -3   4   5      161.53      158.58      3.40 o 
  -2   4   5       82.04       82.44      2.93 o 
  -1   4   5       36.29       35.43      1.49 o 
   0   4   5       37.82       39.74      1.86 o 
   1   4   5      102.26      104.34      2.48 o 
   2   4   5      409.07      413.86      8.42 o 
   3   4   5      160.88      108.51     28.30 o 
   4   4   5       17.18       15.91      1.49 o 
   5   4   5        8.23        8.92      1.25 o 
   6   4   5       29.90       29.70      2.43 o 
   7   4   5        0.00       -0.45      0.77 o 
   8   4   5        7.54        6.77      2.33 o 
   9   4   5        4.48        3.83      1.65 o 
  10   4   5        0.07        0.98      1.78 o 
  -6   5   5        1.93        0.82      1.41 o 
  -5   5   5        0.00       -0.38      0.87 o 
  -4   5   5       31.40       32.49      2.48 o 
  -3   5   5      270.37      271.78     13.48 o 
  -2   5   5      175.56      172.21     13.70 o 
  -1   5   5        0.54        2.02      0.85 o 
   0   5   5       63.71       65.20      3.48 o 
   1   5   5       10.25       12.90      1.15 o 
   2   5   5        0.00        0.11      0.60 o 
   3   5   5       11.16        9.41      1.17 o 
   4   5   5      144.76      137.57      5.79 o 
   5   5   5       99.67      103.51      3.34 o 
   6   5   5       28.45       35.68      3.32 o 
   7   5   5        0.62        1.62      1.36 o 
   8   5   5       22.34       21.71      2.92 o 
   9   5   5       17.88       20.34      3.79 o 
  10   5   5        8.93        9.93      2.58 o 
  -6   6   5       10.92       11.86      3.63 o 
  -5   6   5        1.89        3.02      1.34 o 
  -4   6   5        0.17       -0.33      0.92 o 
  -3   6   5        0.04        0.19      1.02 o 
  -2   6   5       29.45       33.51      2.90 o 
  -1   6   5       16.01       14.04      1.71 o 
   0   6   5        2.20        1.18      0.76 o 
   1   6   5       16.88       24.11      1.94 o 
   2   6   5       10.08        7.09      2.07 o 
   3   6   5       43.73       47.63      2.38 o 
   4   6   5      176.11      167.78     12.68 o 
   5   6   5      284.74      260.72     28.32 o 
   6   6   5       47.56       42.19      3.79 o 
   7   6   5       15.43       14.14      2.59 o 
   8   6   5        0.07       -0.50      1.22 o 
   9   6   5        1.85        3.95      2.28 o 
  -5   7   5        6.08        4.80      1.80 o 
  -4   7   5        0.14        1.20      1.39 o 
  -3   7   5        1.71        1.75      1.47 o 
  -2   7   5        9.89        9.44      2.29 o 
  -1   7   5       21.00       24.83      2.69 o 
   0   7   5       33.34       36.83      4.00 o 
   1   7   5        0.00        0.18      0.98 o 
   2   7   5        1.27        1.16      1.09 o 
   3   7   5       84.01       82.74      5.60 o 
   4   7   5       31.17       26.02      5.49 o 
   5   7   5        0.35       -0.57      1.46 o 
   6   7   5       26.61       25.69      3.32 o 
   7   7   5        0.71       -0.98      1.54 o 
   8   7   5        0.00       -1.41      1.59 o 
   9   7   5        1.34        3.56      3.41 o 
  -4   8   5        3.72        7.07      2.24 o 
  -3   8   5        0.02       -0.40      1.36 o 
  -2   8   5        4.02        4.46      1.85 o 
  -1   8   5       19.07       18.36      2.80 o 
   0   8   5        0.07        0.02      0.99 o 
   1   8   5        9.79        6.61      1.78 o 
   2   8   5       12.80       13.46      2.28 o 
   3   8   5        4.04        3.23      1.79 o 
   4   8   5        2.68        3.56      2.67 o 
   5   8   5       30.57       29.80      6.15 o 
   6   8   5        3.58        0.90      1.96 o 
   7   8   5        0.04        0.51      1.82 o 
   8   8   5        0.95        1.06      1.99 o 
  -3   9   5        2.84        4.67      2.11 o 
  -2   9   5        6.89       10.06      2.89 o 
  -1   9   5        0.05       -1.45      1.01 o 
   0   9   5        1.21        1.91      1.44 o 
   1   9   5        0.09       -0.33      1.21 o 
   2   9   5        3.74        3.09      1.74 o 
   3   9   5        6.80        7.02      2.38 o 
   4   9   5        0.00       -1.00      1.39 o 
   5   9   5        0.07        1.56      2.74 o 
   6   9   5        1.49        2.45      2.89 o 
   7   9   5        1.00        1.63      2.30 o 
  -1  10   5        0.04        0.20      1.83 o 
   0  10   5        0.44       -0.30      2.30 o 
   1  10   5        0.68        0.02      1.54 o 
   2  10   5        0.43        0.15      1.62 o 
   3  10   5        0.35        0.84      1.83 o 
   4  10   5        0.18        1.20      1.80 o 
   5  10   5        2.99        0.22      2.45 o 
  -2  -7   6        0.67        1.19      2.59 o 
  -1  -7   6        1.17        0.89      2.52 o 
   0  -7   6        2.27        0.44      2.22 o 
   1  -7   6        4.23        3.71      2.82 o 
   2  -7   6        0.27        1.32      1.82 o 
   3  -7   6        1.58        2.08      1.85 o 
   4  -7   6       12.72       14.23      3.11 o 
  -4  -6   6        4.81        6.08      3.78 o 
  -3  -6   6        2.59       -0.44      2.37 o 
  -2  -6   6        0.20        0.30      1.93 o 
  -1  -6   6        0.24        0.52      2.30 o 
   0  -6   6        0.08       -0.30      1.78 o 
   1  -6   6        2.35        2.66      1.76 o 
   2  -6   6        1.37        1.21      1.56 o 
   3  -6   6        3.30        2.83      1.83 o 
   4  -6   6        4.87        5.22      2.07 o 
   5  -6   6        2.75        1.99      1.60 o 
   6  -6   6        1.31        3.63      2.97 o 
  -5  -5   6        0.39        1.33      2.45 o 
  -4  -5   6        0.07       -0.07      2.15 o 
  -3  -5   6        1.17        1.56      2.22 o 
  -2  -5   6       12.85       14.28      2.74 o 
  -1  -5   6       15.91       12.45      4.08 o 
   0  -5   6        0.69        1.35      1.59 o 
   1  -5   6       22.78       19.65      5.11 o 
   2  -5   6        0.03       -0.63      1.21 o 
   3  -5   6        0.11        1.70      2.15 o 
   4  -5   6       14.50       13.80      2.53 o 
   5  -5   6        1.67        1.72      1.17 o 
   6  -5   6        0.56        0.03      0.96 o 
   7  -5   6        3.66        6.20      1.98 o 
  -6  -4   6        7.70        7.26      4.00 o 
  -5  -4   6        0.25        1.41      2.52 o 
  -4  -4   6        0.14        1.04      2.22 o 
  -3  -4   6        8.09        7.82      2.59 o 
  -2  -4   6        7.45        6.09      2.74 o 
  -1  -4   6       56.81       57.59      9.93 o 
   0  -4   6       55.57       58.17     13.38 o 
   1  -4   6       37.09       34.08      3.97 o 
   2  -4   6        0.94        0.44      1.05 o 
   3  -4   6       36.53       31.86      2.91 o 
   4  -4   6       15.39       10.19      1.80 o 
   5  -4   6       15.06       12.85      1.81 o 
   6  -4   6        0.12       -0.14      0.84 o 
   7  -4   6        3.09        2.95      1.24 o 
   8  -4   6        8.05        7.99      3.74 o 
  -6  -3   6        5.59        5.11      3.48 o 
  -5  -3   6        0.01       -0.52      2.00 o 
  -4  -3   6        1.77        2.89      2.45 o 
  -3  -3   6       15.13       13.99      2.03 o 
  -2  -3   6        9.48        7.86      1.55 o 
  -1  -3   6        8.58       11.42      1.60 o 
   0  -3   6      460.78      452.10     22.27 o 
   1  -3   6       41.93       39.15      2.47 o 
   2  -3   6        4.32        5.30      1.39 o 
   3  -3   6       75.05       77.07      3.47 o 
   4  -3   6        0.18        0.41      0.87 o 
   5  -3   6        2.00        1.85      0.99 o 
   6  -3   6        0.78        1.32      0.81 o 
   7  -3   6        0.00        0.55      1.33 o 
   8  -3   6        8.79       10.10      1.97 o 
   9  -3   6        0.35        1.10      1.18 o 
  -6  -2   6        0.11        3.26      3.04 o 
  -5  -2   6        1.23        1.62      1.58 o 
  -4  -2   6        0.47        0.15      1.74 o 
  -3  -2   6       53.01       50.73      6.97 o 
  -2  -2   6        1.81        1.80      0.80 o 
  -1  -2   6        0.18        0.34      0.52 o 
   0  -2   6      199.00      204.45      6.60 o 
   1  -2   6      360.77      359.22      6.42 o 
   2  -2   6        0.46        1.42      0.70 o 
   3  -2   6        9.47        8.57      1.26 o 
   4  -2   6        1.00        0.45      0.65 o 
   5  -2   6        0.96        0.83      0.69 o 
   6  -2   6      109.60      116.18      4.33 o 
   7  -2   6        0.01        0.22      1.13 o 
   8  -2   6       33.02       29.59      2.59 o 
   9  -2   6        6.58        7.73      1.65 o 
  -7  -1   6        1.61        0.15      2.97 o 
  -6  -1   6        4.04        4.23      2.82 o 
  -5  -1   6        0.52        2.47      1.76 o 
  -4  -1   6        0.00       -0.20      1.34 o 
  -3  -1   6       23.63       24.30      3.30 o 
  -2  -1   6       28.34       31.18      2.51 o 
  -1  -1   6        1.00        1.56      0.86 o 
   0  -1   6       97.46      110.49      5.56 o 
   1  -1   6       34.27       37.05      2.09 o 
   2  -1   6      144.69      147.43      3.90 o 
   3  -1   6       39.82       43.00      2.51 o 
   4  -1   6        0.04        0.02      0.58 o 
   5  -1   6       81.85       82.20      2.34 o 
   6  -1   6       13.48       14.41      1.25 o 
   7  -1   6        5.78        5.23      1.31 o 
   8  -1   6        5.92        9.55      2.15 o 
   9  -1   6        1.92        0.73      1.25 o 
  10  -1   6        0.13        0.37      1.17 o 
  -7   0   6        6.46        5.56      3.48 o 
  -6   0   6        2.17        1.26      2.59 o 
  -5   0   6        0.44       -0.89      1.28 o 
  -4   0   6        0.77        0.45      1.23 o 
  -3   0   6       15.91       16.71      2.23 o 
  -2   0   6        0.60        0.45      0.76 o 
  -1   0   6       28.71       26.02      4.63 o 
   0   0   6       48.51       44.47      2.02 o 
   1   0   6       95.67       78.89     21.33 o 
   2   0   6        0.06       -0.22      0.43 o 
   3   0   6      176.42      173.54      4.73 o 
   4   0   6      391.54      415.58     14.45 o 
   5   0   6        0.35        0.65      0.57 o 
   6   0   6       10.42       11.51      1.37 o 
   7   0   6      514.63      531.46     11.89 o 
   8   0   6       31.54       34.89      2.78 o 
   9   0   6       36.55       44.43      3.54 o 
  10   0   6        1.51        3.04      1.42 o 
  -7   1   6        1.25        3.96      1.69 o 
  -6   1   6        1.20        2.37      2.45 o 
  -5   1   6        3.00        2.82      1.65 o 
  -4   1   6       26.15       24.60      2.71 o 
  -3   1   6        0.02       -0.20      0.86 o 
  -2   1   6        2.90        2.28      0.80 o 
  -1   1   6       21.85       22.10      1.22 o 
   0   1   6       37.54       44.57      1.78 o 
   1   1   6      170.26      174.53      4.39 o 
   2   1   6       31.93       34.66      1.28 o 
   3   1   6        5.84        5.89      0.62 o 
   4   1   6      261.88      271.06      8.67 o 
   5   1   6       11.30       11.60      1.36 o 
   6   1   6       35.53       33.90      1.74 o 
   7   1   6       57.09       55.44      2.88 o 
   8   1   6        6.11        6.73      1.55 o 
   9   1   6       16.28       15.21      2.15 o 
  10   1   6        4.35        6.56      1.74 o 
  -7   2   6        4.57        3.40      1.64 o 
  -6   2   6        0.22        1.48      1.32 o 
  -5   2   6        0.21        0.24      1.04 o 
  -4   2   6       16.03       12.75      1.45 o 
  -3   2   6       29.58       30.29      2.40 o 
  -2   2   6        2.15        1.88      0.74 o 
  -1   2   6        4.86        5.26      0.97 o 
   0   2   6        5.65        7.52      0.95 o 
   1   2   6       77.55       73.40      2.66 o 
   2   2   6        2.57        2.60      0.52 o 
   3   2   6      148.54      144.63      3.86 o 
   4   2   6        1.24        5.48      0.94 o 
   5   2   6        7.57        7.62      0.87 o 
   6   2   6        0.48        0.78      0.60 o 
   7   2   6        3.42        4.29      1.05 o 
   8   2   6        3.89        3.90      1.35 o 
   9   2   6        2.11        1.85      1.30 o 
  10   2   6        3.45        3.10      1.90 o 
  -7   3   6        4.50        4.44      2.08 o 
  -6   3   6        0.51        0.56      1.19 o 
  -5   3   6        0.42        0.42      1.00 o 
  -4   3   6       49.04       48.99      2.47 o 
  -3   3   6      101.95      104.03      4.72 o 
  -2   3   6       10.98       10.67      1.27 o 
  -1   3   6       18.28       18.15      1.38 o 
   0   3   6      521.88      558.89     15.60 o 
   1   3   6       17.36       18.46      1.28 o 
   2   3   6       70.59       78.47      2.12 o 
   3   3   6        1.60        1.72      0.64 o 
   4   3   6        0.00        1.12      0.46 o 
   5   3   6        1.64        2.84      0.70 o 
   6   3   6        0.12       -0.60      0.53 o 
   7   3   6        0.90        1.48      0.83 o 
   8   3   6        3.91        1.74      1.05 o 
   9   3   6        1.11        1.30      1.48 o 
  10   3   6        0.17        1.04      1.70 o 
  -6   4   6        0.64        0.95      1.12 o 
  -5   4   6        2.75        2.56      1.36 o 
  -4   4   6        5.99        7.70      1.51 o 
  -3   4   6       75.25       81.31      2.96 o 
  -2   4   6       67.54       69.15      2.60 o 
  -1   4   6        7.04        7.21      1.08 o 
   0   4   6      233.69      236.12      7.31 o 
   1   4   6      121.41      131.83      6.75 o 
   2   4   6       12.11       14.26      1.28 o 
   3   4   6        9.29        6.74      2.39 o 
   4   4   6        3.95        5.35      0.96 o 
   5   4   6       23.04       22.69      1.84 o 
   6   4   6        2.06        2.59      0.88 o 
   7   4   6       10.18        7.85      1.32 o 
   8   4   6       56.77       55.13      3.51 o 
   9   4   6        0.26       -0.66      1.07 o 
  10   4   6        4.55        8.04      2.57 o 
  -6   5   6        0.36        0.81      1.22 o 
  -5   5   6        2.91        4.29      1.52 o 
  -4   5   6       26.60       24.67      2.41 o 
  -3   5   6       56.51       56.69      4.06 o 
  -2   5   6       88.66       93.39      3.47 o 
  -1   5   6       10.56       10.69      1.55 o 
   0   5   6        1.71        1.14      0.70 o 
   1   5   6       52.33       50.80      2.11 o 
   2   5   6        0.78        0.43      0.54 o 
   3   5   6       17.27       18.06      1.78 o 
   4   5   6       16.85       17.18      1.71 o 
   5   5   6       48.84       49.07      2.78 o 
   6   5   6       29.45       30.91      3.14 o 
   7   5   6       79.42       68.33      5.91 o 
   8   5   6        0.06       -0.03      1.19 o 
   9   5   6        0.86        0.95      1.30 o 
  10   5   6        0.27        0.44      1.57 o 
  -5   6   6        0.15        1.21      1.48 o 
  -4   6   6        0.59        0.93      1.38 o 
  -3   6   6        1.33        0.23      1.15 o 
  -2   6   6        0.13       -0.54      0.88 o 
  -1   6   6       34.04       31.13      2.56 o 
   0   6   6        5.61        7.16      1.41 o 
   1   6   6       34.38       31.25      2.23 o 
   2   6   6       10.99       10.89      1.87 o 
   3   6   6      127.04      126.59      5.90 o 
   4   6   6     1245.05     1198.11     65.72 o 
   5   6   6       22.99       21.61      3.34 o 
   6   6   6       17.94       17.09      2.56 o 
   7   6   6        2.91        1.55      1.35 o 
   8   6   6        5.46        5.30      1.93 o 
   9   6   6       10.56       12.63      3.32 o 
  -5   7   6        0.62       -0.44      1.47 o 
  -4   7   6        1.25        2.32      1.75 o 
  -3   7   6        6.98        9.11      2.29 o 
  -2   7   6        0.71        0.71      1.37 o 
  -1   7   6       10.96        9.38      1.88 o 
   0   7   6       12.61        9.97      1.95 o 
   1   7   6       61.10       60.93      3.65 o 
   2   7   6        7.28        7.19      1.75 o 
   3   7   6       18.73       17.83      2.55 o 
   4   7   6       68.47       74.03      8.75 o 
   5   7   6      171.97      136.69      9.93 o 
   6   7   6       18.95       21.36      3.70 o 
   7   7   6        4.35        3.02      2.17 o 
   8   7   6        0.00       -0.20      1.65 o 
   9   7   6        0.53        3.34      3.34 o 
  -4   8   6        1.73        3.16      1.89 o 
  -3   8   6        1.39        0.42      1.54 o 
  -2   8   6        1.37        3.05      1.83 o 
  -1   8   6        1.34        1.11      1.26 o 
   0   8   6        7.64        6.27      1.71 o 
   1   8   6        0.47        0.64      1.19 o 
   2   8   6       72.23       74.48      5.89 o 
   3   8   6       31.58       33.75      4.27 o 
   4   8   6        4.46        3.81      1.93 o 
   5   8   6       42.03       45.79      6.56 o 
   6   8   6        0.64        1.10      2.03 o 
   7   8   6        4.40        6.06      2.72 o 
   8   8   6        0.12        1.14      1.94 o 
  -2   9   6        0.08       -0.42      1.60 o 
  -1   9   6        0.10       -0.22      1.20 o 
   0   9   6        2.37        1.92      1.47 o 
   1   9   6        6.79        3.96      2.04 o 
   2   9   6        0.02       -0.66      1.35 o 
   3   9   6        4.01        5.03      2.56 o 
   4   9   6        0.23        0.60      1.56 o 
   5   9   6        1.26        1.24      1.70 o 
   6   9   6        1.19        2.45      2.82 o 
   7   9   6        3.54        2.99      2.72 o 
  -1  10   6        1.98        4.22      2.18 o 
   0  10   6        0.03       -1.07      1.48 o 
   1  10   6        0.03       -0.35      1.51 o 
   2  10   6        0.03        0.85      1.75 o 
   3  10   6        2.17        2.57      1.97 o 
   4  10   6        0.03        1.71      1.99 o 
   5  10   6        1.26        0.12      1.86 o 
   0  -7   7        3.72        5.63      3.71 o 
   1  -7   7        0.09        1.11      2.67 o 
   2  -7   7        3.31        3.48      2.89 o 
  -3  -6   7        1.34        1.70      2.67 o 
  -2  -6   7        0.23        0.37      2.52 o 
  -1  -6   7        0.45        2.08      2.45 o 
   0  -6   7        2.27        1.70      2.52 o 
   1  -6   7        1.52        0.82      2.37 o 
   2  -6   7        0.05        0.84      1.67 o 
   3  -6   7        0.25       -0.50      1.47 o 
   4  -6   7        2.37        3.01      2.08 o 
   5  -6   7        4.61        4.14      2.04 o 
  -4  -5   7        4.89        3.26      3.11 o 
  -3  -5   7        3.93        1.26      2.67 o 
  -2  -5   7        0.18        1.33      2.45 o 
  -1  -5   7        1.67        1.41      2.67 o 
   0  -5   7        0.00       -0.44      1.78 o 
   1  -5   7        0.02       -0.01      1.40 o 
   2  -5   7        0.21        1.72      1.66 o 
   3  -5   7        9.02       10.13      2.53 o 
   4  -5   7        1.05        0.80      1.53 o 
   5  -5   7        7.78        6.83      2.03 o 
   6  -5   7        0.21        1.53      1.49 o 
  -5  -4   7        0.04        0.30      2.37 o 
  -4  -4   7        0.00        0.89      2.30 o 
  -3  -4   7        0.05       -2.22      1.63 o 
  -2  -4   7       14.68        9.64      3.85 o 
  -1  -4   7       10.87       11.42      4.00 o 
   0  -4   7       17.56       16.98      3.41 o 
   1  -4   7        1.47        2.10      1.67 o 
   2  -4   7        3.19        3.23      1.71 o 
   3  -4   7        0.10        1.53      1.46 o 
   4  -4   7       27.51       24.71      3.31 o 
   5  -4   7        2.47        0.71      1.41 o 
   6  -4   7        0.30        0.71      0.95 o 
   7  -4   7        0.00        1.71      1.49 o 
  -5  -3   7        2.80        1.78      2.67 o 
  -4  -3   7        6.02        7.56      3.78 o 
  -3  -3   7        3.26        3.48      2.52 o 
  -2  -3   7        2.72        2.00      2.22 o 
  -1  -3   7      219.37      208.30     11.93 o 
   0  -3   7       26.23       20.01      3.29 o 
   1  -3   7       66.74       67.44      5.04 o 
   2  -3   7        3.62        3.42      1.70 o 
   3  -3   7       13.86       11.31      1.67 o 
   4  -3   7        3.87        2.51      1.08 o 
   5  -3   7        1.54        2.14      0.97 o 
   6  -3   7       14.24       13.56      1.90 o 
   7  -3   7        4.19        2.64      1.11 o 
   8  -3   7        2.88        2.24      1.52 o 
  -5  -2   7        0.24        1.11      2.67 o 
  -4  -2   7       22.33       16.83      4.82 o 
  -3  -2   7        4.59        3.62      1.94 o 
  -2  -2   7        1.07        1.30      1.57 o 
  -1  -2   7       11.62       13.51      2.22 o 
   0  -2   7      307.26      245.60     52.24 o 
   1  -2   7       86.60      101.16      3.54 o 
   2  -2   7       32.38       31.58      2.14 o 
   3  -2   7       58.96       55.74      2.70 o 
   4  -2   7       47.76       44.35      3.40 o 
   5  -2   7        0.01        1.74      1.05 o 
   6  -2   7       81.45       88.02      3.54 o 
   7  -2   7       26.73       26.16      3.04 o 
   8  -2   7       17.80       19.43      2.73 o 
   9  -2   7        3.56        3.25      1.58 o 
  -6  -1   7        0.32       -0.30      2.67 o 
  -5  -1   7        2.58        1.94      1.87 o 
  -4  -1   7        0.81        0.26      1.51 o 
  -3  -1   7       36.62       37.88      4.43 o 
  -2  -1   7       14.08       16.59      2.92 o 
  -1  -1   7        0.21        0.59      0.90 o 
   0  -1   7        0.56        0.68      0.75 o 
   1  -1   7        9.90       10.77      1.54 o 
   2  -1   7        0.07        0.77      0.54 o 
   3  -1   7        1.09        0.86      0.82 o 
   4  -1   7        3.31        4.12      1.03 o 
   5  -1   7        4.44        4.04      0.90 o 
   6  -1   7       20.71       24.48      1.96 o 
   7  -1   7       16.57       18.49      2.11 o 
   8  -1   7      105.89      113.20      8.71 o 
   9  -1   7        2.95        1.79      1.46 o 
  -6   0   7        1.12        0.52      2.52 o 
  -5   0   7        0.34       -1.23      1.28 o 
  -4   0   7        0.98        0.75      1.37 o 
  -3   0   7        6.06        6.63      2.03 o 
  -2   0   7        1.11       -0.11      1.05 o 
  -1   0   7        0.13       -0.02      0.68 o 
   0   0   7        3.19        2.95      0.90 o 
   1   0   7       43.01       28.88      6.36 o 
   2   0   7        1.82        1.21      0.81 o 
   3   0   7        0.06       -0.21      0.52 o 
   4   0   7      136.98      134.08      3.89 o 
   5   0   7       73.04       70.09      2.44 o 
   6   0   7        0.09        0.18      0.65 o 
   7   0   7       30.18       30.67      2.71 o 
   8   0   7        1.04        1.16      1.18 o 
   9   0   7       35.47       39.31      3.58 o 
  10   0   7        7.26        8.89      2.20 o 
  -6   1   7        6.07        7.86      3.71 o 
  -5   1   7        0.01        2.89      2.59 o 
  -4   1   7        2.06        2.62      1.74 o 
  -3   1   7        0.19        0.55      1.28 o 
  -2   1   7        2.74        4.53      1.44 o 
  -1   1   7        5.38        4.39      1.03 o 
   0   1   7       70.69       68.43      2.71 o 
   1   1   7      134.27      128.25      4.02 o 
   2   1   7       57.84       57.32      1.93 o 
   3   1   7       13.72       12.70      0.97 o 
   4   1   7      584.66      562.38     18.16 o 
   5   1   7       26.84       25.90      1.85 o 
   6   1   7       13.31       15.88      1.72 o 
   7   1   7       41.65       40.48      2.88 o 
   8   1   7       84.38       91.00      4.00 o 
   9   1   7        1.13        1.24      1.14 o 
  10   1   7       21.78       21.81      2.77 o 
  -6   2   7        1.54        2.83      1.64 o 
  -5   2   7        0.23       -0.04      1.17 o 
  -4   2   7       11.76        8.58      1.69 o 
  -3   2   7        7.25        8.06      1.54 o 
  -2   2   7        8.20        7.19      1.38 o 
  -1   2   7       59.62       70.43      3.84 o 
   0   2   7        0.25       -0.10      0.52 o 
   1   2   7      128.26      131.28      3.34 o 
   2   2   7        7.94        5.74      1.00 o 
   3   2   7        1.59        2.12      0.59 o 
   4   2   7       37.85       34.09      1.61 o 
   5   2   7        1.36        1.68      0.76 o 
   6   2   7       47.65       49.53      2.66 o 
   7   2   7        8.62        7.80      1.25 o 
   8   2   7        5.13        5.16      1.34 o 
   9   2   7        3.55        7.74      2.19 o 
  10   2   7       30.36       31.75      4.21 o 
  -6   3   7        0.97        1.00      1.40 o 
  -5   3   7        0.73        1.30      1.15 o 
  -4   3   7       53.81       52.52      2.72 o 
  -3   3   7       30.98       30.99      2.62 o 
  -2   3   7        5.72        6.54      1.23 o 
  -1   3   7        1.77        1.29      0.71 o 
   0   3   7       19.92       21.90      1.38 o 
   1   3   7        7.02        7.58      0.82 o 
   2   3   7      118.20      120.53      3.93 o 
   3   3   7       29.94       35.76      1.61 o 
   4   3   7        9.60        9.86      1.15 o 
   5   3   7       25.16       26.14      1.97 o 
   6   3   7        0.22        0.47      0.63 o 
   7   3   7       26.64       22.96      1.77 o 
   8   3   7       21.67       20.85      2.53 o 
   9   3   7        0.47       -0.05      1.30 o 
  10   3   7        1.23        0.02      1.73 o 
  -6   4   7        0.12        0.92      1.24 o 
  -5   4   7        0.00       -0.20      1.20 o 
  -4   4   7        4.76        4.54      1.64 o 
  -3   4   7      229.39      240.89     10.83 o 
  -2   4   7      158.49      161.62      5.85 o 
  -1   4   7       22.98       23.28      1.82 o 
   0   4   7       86.98       98.81      3.75 o 
   1   4   7        2.44        1.65      0.66 o 
   2   4   7        0.47        1.07      0.66 o 
   3   4   7        1.33        0.88      0.62 o 
   4   4   7        0.12        0.05      0.63 o 
   5   4   7        5.60        5.41      0.81 o 
   6   4   7       11.40       11.97      1.30 o 
   7   4   7       16.99       16.47      1.91 o 
   8   4   7        2.66        1.56      1.18 o 
   9   4   7        0.09        0.33      1.13 o 
  10   4   7        2.38        2.52      3.26 o 
  -5   5   7        9.20       15.22      2.40 o 
  -4   5   7        0.11        0.84      1.14 o 
  -3   5   7       17.01       16.99      2.12 o 
  -2   5   7       14.74       17.65      2.05 o 
  -1   5   7       25.00       26.31      4.21 o 
   0   5   7        0.00        0.25      0.81 o 
   1   5   7       22.68       21.41      1.90 o 
   2   5   7        3.13        3.13      0.98 o 
   3   5   7       22.19       22.63      1.98 o 
   4   5   7       55.34       55.28      3.37 o 
   5   5   7       52.68       51.22      2.92 o 
   6   5   7        4.55        4.79      1.07 o 
   7   5   7       29.48       27.95      2.31 o 
   8   5   7        5.40        6.02      1.48 o 
   9   5   7        3.61        3.84      2.17 o 
  10   5   7        3.33        4.20      2.61 o 
  -5   6   7        0.12        0.85      1.39 o 
  -4   6   7        0.23       -0.50      1.28 o 
  -3   6   7        0.56        1.49      1.44 o 
  -2   6   7       13.32       13.72      2.72 o 
  -1   6   7       24.28       25.97      2.84 o 
   0   6   7        5.64        5.34      2.04 o 
   1   6   7        1.84        0.49      1.01 o 
   2   6   7        4.91        6.50      1.68 o 
   3   6   7      248.64      252.89     12.48 o 
   4   6   7        8.41       11.54      2.24 o 
   5   6   7       18.43       15.52      2.16 o 
   6   6   7       14.70       15.58      2.16 o 
   7   6   7        1.14        1.85      1.47 o 
   8   6   7        1.86        2.44      1.60 o 
   9   6   7        0.72        2.65      2.14 o 
  -4   7   7        8.96       10.39      2.72 o 
  -3   7   7        3.37        4.35      1.91 o 
  -2   7   7        0.24       -0.26      1.40 o 
  -1   7   7        8.42        8.30      1.90 o 
   0   7   7       17.50       16.23      2.44 o 
   1   7   7       11.76        9.67      2.00 o 
   2   7   7       44.66       39.65      3.71 o 
   3   7   7        0.27        0.03      1.34 o 
   4   7   7       41.13       32.75      4.45 o 
   5   7   7       20.79       18.05      3.40 o 
   6   7   7        0.00        0.79      1.44 o 
   7   7   7       21.43       22.79      4.01 o 
   8   7   7        1.10        0.23      1.71 o 
   9   7   7        0.75        1.11      2.74 o 
  -3   8   7        0.36        0.54      1.83 o 
  -2   8   7        1.72        3.90      2.08 o 
  -1   8   7        0.56        0.64      1.21 o 
   0   8   7        5.98        9.40      2.05 o 
   1   8   7        0.04        0.45      1.20 o 
   2   8   7        8.74        5.46      2.11 o 
   3   8   7        0.46       -0.58      1.16 o 
   4   8   7        0.00       -0.26      1.36 o 
   5   8   7        0.02        0.02      1.49 o 
   6   8   7        8.32        7.01      2.31 o 
   7   8   7       51.62       48.63      8.30 o 
   8   8   7       16.92       18.75      6.71 o 
  -2   9   7        0.40        0.06      1.86 o 
  -1   9   7        0.39        1.86      1.39 o 
   0   9   7        2.11        0.81      1.37 o 
   1   9   7        0.73        2.45      2.45 o 
   2   9   7        1.42        2.55      1.77 o 
   3   9   7        5.32        5.74      2.27 o 
   4   9   7        0.02        0.05      1.44 o 
   5   9   7        0.02       -0.11      1.55 o 
   6   9   7        1.54        0.59      1.81 o 
   7   9   7        1.27        2.05      1.86 o 
   0  10   7        0.45        0.40      1.71 o 
   1  10   7        1.54        2.87      2.01 o 
   2  10   7        1.18        1.02      1.77 o 
   3  10   7        1.19        3.31      2.21 o 
   4  10   7       10.48       10.54      3.06 o 
   5  10   7        1.08        2.22      2.23 o 
  -1  -6   8        0.02        0.30      2.67 o 
   0  -6   8        0.49        0.15      2.52 o 
   1  -6   8        0.41       -0.37      2.08 o 
   2  -6   8        4.33        3.19      2.89 o 
   3  -6   8        0.03        1.14      2.93 o 
   4  -6   8        2.51        1.62      1.99 o 
  -2  -5   8        1.36        0.82      2.67 o 
  -1  -5   8        2.06        2.30      2.89 o 
   0  -5   8        0.01        0.52      2.15 o 
   1  -5   8        2.41        0.22      2.22 o 
   2  -5   8        0.89        0.49      1.67 o 
   3  -5   8        0.00        0.83      1.63 o 
   4  -5   8        2.91        2.42      1.93 o 
   5  -5   8        1.37        2.91      1.82 o 
   6  -5   8        1.39        0.77      1.60 o 
  -4  -4   8        0.03       -0.44      2.45 o 
  -3  -4   8        0.07        0.52      2.45 o 
  -2  -4   8        8.66        8.60      3.93 o 
  -1  -4   8        6.38        4.52      3.11 o 
   0  -4   8        3.53        0.74      1.93 o 
   1  -4   8       35.98       30.05      4.26 o 
   2  -4   8        0.59        0.30      1.93 o 
   3  -4   8       10.28        8.15      2.47 o 
   4  -4   8       12.96        9.50      2.49 o 
   5  -4   8        1.76        0.88      1.45 o 
   6  -4   8        3.92        6.49      2.05 o 
   7  -4   8        1.53        1.33      2.67 o 
  -4  -3   8        0.95       -0.15      2.52 o 
  -3  -3   8        0.53       -0.67      2.00 o 
  -2  -3   8        2.78       -0.22      1.85 o 
  -1  -3   8        0.14        1.04      2.08 o 
   0  -3   8       15.01       12.82      4.00 o 
   1  -3   8        0.02       -0.13      1.21 o 
   2  -3   8        4.37        4.09      2.97 o 
   3  -3   8        1.52        0.66      1.34 o 
   4  -3   8        0.01        0.24      1.29 o 
   5  -3   8        7.53        5.35      1.85 o 
   6  -3   8       14.56       16.97      2.74 o 
   7  -3   8        3.98        2.54      1.62 o 
   8  -3   8        5.69        6.00      2.89 o 
  -5  -2   8        0.60        2.15      2.97 o 
  -4  -2   8        0.06        1.48      2.37 o 
  -3  -2   8        7.96        6.67      3.56 o 
  -2  -2   8        2.40        3.26      2.59 o 
  -1  -2   8       17.80       18.01      4.67 o 
   0  -2   8       56.91       61.13      4.97 o 
   1  -2   8       71.51       64.61     10.19 o 
   2  -2   8       56.94       56.68      9.15 o 
   3  -2   8       23.04       23.24      5.37 o 
   4  -2   8        9.96       11.57      1.98 o 
   5  -2   8       90.34       82.51      4.84 o 
   6  -2   8        0.00        0.33      0.98 o 
   7  -2   8       14.11       14.74      2.05 o 
   8  -2   8        1.46        1.70      1.62 o 
  -5  -1   8        0.73       -0.37      2.37 o 
  -4  -1   8        1.30       -0.30      2.15 o 
  -3  -1   8        4.11        4.74      3.04 o 
  -2  -1   8       11.59       11.42      2.73 o 
  -1  -1   8        0.00        0.88      1.39 o 
   0  -1   8       25.60       21.67      2.64 o 
   1  -1   8       39.28       40.86      4.28 o 
   2  -1   8      205.11      201.70     17.12 o 
   3  -1   8       16.09       15.68      2.14 o 
   4  -1   8        1.00        0.66      1.07 o 
   5  -1   8       18.43       18.50      1.71 o 
   6  -1   8       59.24       62.83      2.82 o 
   7  -1   8       87.08       97.00      5.11 o 
   8  -1   8       35.65       42.43      3.67 o 
   9  -1   8        0.01        0.42      1.46 o 
  -5   0   8        0.77        1.33      2.67 o 
  -4   0   8        0.03        0.06      1.62 o 
  -3   0   8        0.04       -0.69      1.93 o 
  -2   0   8       11.44        9.07      2.38 o 
  -1   0   8        8.32        7.01      2.10 o 
   0   0   8        0.02        0.58      0.99 o 
   1   0   8       45.04       38.06      5.69 o 
   2   0   8       47.14       50.19      2.70 o 
   3   0   8       29.05       28.62      2.48 o 
   4   0   8       83.37       88.34      2.97 o 
   5   0   8        9.71       11.44      1.40 o 
   6   0   8       13.66       14.65      1.72 o 
   7   0   8       40.60       41.44      2.87 o 
   8   0   8        0.89        0.27      1.32 o 
   9   0   8        0.11       -1.24      1.36 o 
  -5   1   8        0.87        2.74      2.97 o 
  -4   1   8        0.20        0.15      1.69 o 
  -3   1   8        0.12       -0.58      1.34 o 
  -2   1   8        0.52        0.43      1.25 o 
  -1   1   8        7.32        5.24      1.85 o 
   0   1   8       18.06       18.67      3.30 o 
   1   1   8        0.21       -0.10      0.58 o 
   2   1   8       12.86       14.56      1.33 o 
   3   1   8       32.87       34.42      1.84 o 
   4   1   8       96.67      106.60      2.70 o 
   5   1   8       12.02       14.22      1.57 o 
   6   1   8        0.15       -0.24      0.80 o 
   7   1   8       12.57       13.82      2.16 o 
   8   1   8       27.96       34.66      3.22 o 
   9   1   8       60.48       59.94      4.58 o 
  10   1   8        5.77       10.45      3.63 o 
  -5   2   8        0.85        2.57      1.52 o 
  -4   2   8        0.19        0.24      1.07 o 
  -3   2   8        1.20        1.02      1.17 o 
  -2   2   8        0.39        0.54      0.89 o 
  -1   2   8       11.68        9.10      1.58 o 
   0   2   8       64.55       57.82      7.23 o 
   1   2   8       71.48       81.01      2.36 o 
   2   2   8        0.59        0.77      0.51 o 
   3   2   8        0.99        0.96      0.55 o 
   4   2   8        7.50        8.83      1.06 o 
   5   2   8       20.36       23.65      1.74 o 
   6   2   8       21.09       24.98      2.34 o 
   7   2   8        0.10        0.41      0.90 o 
   8   2   8        0.48        0.23      1.40 o 
   9   2   8       34.00       36.67      4.43 o 
  10   2   8       14.51       19.66      3.58 o 
  -5   3   8        2.25        1.92      1.43 o 
  -4   3   8       11.78       10.59      2.08 o 
  -3   3   8        3.56        4.18      1.43 o 
  -2   3   8        2.15        0.90      0.95 o 
  -1   3   8        8.19        8.71      1.44 o 
   0   3   8       60.89       60.39      2.22 o 
   1   3   8       28.00       30.62      1.51 o 
   2   3   8       18.95       19.10      1.64 o 
   3   3   8        9.60       12.07      1.19 o 
   4   3   8        0.27        0.14      0.55 o 
   5   3   8      100.56       93.51      3.80 o 
   6   3   8      102.39       98.50      3.38 o 
   7   3   8        5.30        5.37      1.42 o 
   8   3   8       22.39       26.23      2.89 o 
   9   3   8        8.20       10.70      2.85 o 
  10   3   8        8.17        8.65      2.92 o 
  -5   4   8        0.18        1.07      1.31 o 
  -4   4   8       17.97       17.56      2.59 o 
  -3   4   8      151.61      152.97      7.67 o 
  -2   4   8        0.42        1.19      1.01 o 
  -1   4   8       23.06       25.35      2.15 o 
   0   4   8        0.06        0.02      0.67 o 
   1   4   8        9.67        8.49      1.35 o 
   2   4   8       91.38       91.34      3.53 o 
   3   4   8       58.13       57.28      4.32 o 
   4   4   8       25.28       27.14      2.12 o 
   5   4   8        6.89        6.12      1.35 o 
   6   4   8        6.37        7.18      1.54 o 
   7   4   8       28.62       22.34      2.48 o 
   8   4   8       31.57       27.85      3.32 o 
   9   4   8        3.58        5.77      1.94 o 
  10   4   8        0.00       -0.82      2.30 o 
  -5   5   8        0.13        0.16      1.45 o 
  -4   5   8        0.42        0.32      1.35 o 
  -3   5   8        0.00        0.24      1.35 o 
  -2   5   8       53.55       59.69      3.21 o 
  -1   5   8        4.06        5.54      1.34 o 
   0   5   8       11.78       11.20      1.78 o 
   1   5   8        0.87        0.17      0.93 o 
   2   5   8        4.60        4.19      1.29 o 
   3   5   8      134.06      137.71      7.52 o 
   4   5   8      473.04      467.46     34.28 o 
   5   5   8       57.00       54.77      3.30 o 
   6   5   8        3.12        1.76      1.07 o 
   7   5   8        5.12        5.42      1.54 o 
   8   5   8        0.32        0.62      1.32 o 
   9   5   8        0.37        0.78      1.81 o 
  -4   6   8        0.90        1.32      1.48 o 
  -3   6   8        1.72        2.87      1.85 o 
  -2   6   8       26.71       20.82      4.08 o 
  -1   6   8        7.70        9.39      2.67 o 
   0   6   8       41.79       41.72      3.74 o 
   1   6   8       20.73       17.62      3.12 o 
   2   6   8        0.42        0.47      1.09 o 
   3   6   8        0.53        1.57      1.53 o 
   4   6   8      211.55      196.47     14.08 o 
   5   6   8       39.41       40.08      4.57 o 
   6   6   8       24.75       21.48      2.56 o 
   7   6   8        0.63        0.32      1.13 o 
   8   6   8        0.28       -0.07      1.16 o 
   9   6   8       17.84       14.49      3.57 o 
  -3   7   8        0.08        0.50      1.60 o 
  -2   7   8        0.61        0.43      1.46 o 
  -1   7   8        0.27       -0.23      1.36 o 
   0   7   8        0.40        0.11      1.13 o 
   1   7   8       25.33       21.71      3.32 o 
   2   7   8       46.13       45.88      5.03 o 
   3   7   8       19.19       16.59      3.25 o 
   4   7   8        8.16       10.42      2.70 o 
   5   7   8        0.42        3.11      2.67 o 
   6   7   8       50.70       52.40      5.57 o 
   7   7   8        0.02       -0.71      1.25 o 
   8   7   8        1.40        1.38      1.77 o 
  -2   8   8        4.32        5.86      2.33 o 
  -1   8   8        0.05        0.62      1.52 o 
   0   8   8       11.50       11.98      2.39 o 
   1   8   8        0.39        0.03      1.44 o 
   2   8   8       10.29        7.91      2.67 o 
   3   8   8        8.38       11.50      2.83 o 
   4   8   8        0.04        0.43      1.42 o 
   5   8   8       25.33       25.99      4.26 o 
   6   8   8       69.91       62.92      5.08 o 
   7   8   8       11.59        9.81      2.61 o 
   8   8   8       17.19       20.16      3.47 o 
  -1   9   8        2.78        4.32      2.23 o 
   0   9   8        0.28        0.76      1.59 o 
   1   9   8        0.91        2.26      1.65 o 
   2   9   8        6.28        3.53      2.23 o 
   3   9   8        0.23        0.75      1.70 o 
   4   9   8        0.08        0.33      1.68 o 
   5   9   8        0.93        0.89      1.83 o 
   6   9   8        2.67        1.52      2.04 o 
   1  10   8        0.53       -0.68      1.53 o 
   2  10   8        0.20        2.24      1.99 o 
   3  10   8       13.54       18.47      3.81 o 
   4  10   8        3.56        3.60      2.61 o 
  -1  -5   9        0.18       -2.82      2.22 o 
   0  -5   9        0.56       -0.15      2.45 o 
   1  -5   9        0.01        0.82      2.22 o 
   2  -5   9        0.30       -0.52      2.08 o 
   3  -5   9        5.87        7.71      3.63 o 
   4  -5   9        1.20        1.66      2.00 o 
  -2  -4   9        3.03        3.26      3.41 o 
  -1  -4   9       16.96       15.34      4.97 o 
   0  -4   9       16.32       13.49      4.60 o 
   1  -4   9       14.03       11.71      4.15 o 
   2  -4   9        1.43        2.89      2.59 o 
   3  -4   9        1.25        1.00      1.73 o 
   4  -4   9        2.49        1.11      1.82 o 
   5  -4   9        0.16       -0.32      1.40 o 
   6  -4   9        0.30       -0.38      1.44 o 
  -3  -3   9        2.95        2.97      3.04 o 
  -2  -3   9        0.66        2.52      2.97 o 
  -1  -3   9        0.19       -0.52      2.22 o 
   0  -3   9        6.76        2.30      2.74 o 
   1  -3   9       47.58       39.96      6.89 o 
   2  -3   9        0.34        1.32      1.73 o 
   3  -3   9        4.86        2.40      1.71 o 
   4  -3   9        1.15        1.01      1.55 o 
   5  -3   9        0.45        0.49      1.52 o 
   6  -3   9       15.27       18.96      3.19 o 
   7  -3   9       12.24       12.46      2.85 o 
  -4  -2   9        0.19       -1.48      2.45 o 
  -3  -2   9        3.71        2.37      3.04 o 
  -2  -2   9        2.03        1.85      2.59 o 
  -1  -2   9        0.34       -0.96      1.78 o 
   0  -2   9        4.31        1.11      2.22 o 
   1  -2   9        0.01        2.22      2.30 o 
   2  -2   9        3.93        2.26      1.85 o 
   3  -2   9        0.65        1.72      1.60 o 
   4  -2   9       17.01       13.91      2.86 o 
   5  -2   9        0.05       -0.36      1.30 o 
   6  -2   9        2.56        3.08      1.67 o 
   7  -2   9        2.74        1.73      1.57 o 
   8  -2   9       39.40       37.06      6.15 o 
  -4  -1   9        0.81        1.04      2.67 o 
  -3  -1   9        8.34       10.16      4.08 o 
  -2  -1   9        0.13       -0.52      2.30 o 
  -1  -1   9        3.07        0.37      1.70 o 
   0  -1   9       27.07       23.05      5.19 o 
   1  -1   9      179.21      191.05     21.72 o 
   2  -1   9       12.96       11.78      2.67 o 
   3  -1   9        5.28        3.89      1.79 o 
   4  -1   9       38.50       39.04      4.27 o 
   5  -1   9        0.51        0.30      1.06 o 
   6  -1   9        0.26       -0.50      0.97 o 
   7  -1   9        2.83        4.90      1.96 o 
   8  -1   9        1.54       -0.30      2.37 o 
  -4   0   9        0.05        2.52      2.74 o 
  -3   0   9        9.11        8.15      3.71 o 
  -2   0   9        3.16        4.52      2.97 o 
  -1   0   9        5.29        5.41      2.89 o 
   0   0   9       10.14       11.49      3.71 o 
   1   0   9        2.07        2.94      1.76 o 
   2   0   9        9.14        7.33      2.16 o 
   3   0   9       19.80       21.19      2.62 o 
   4   0   9       91.25       84.54      5.54 o 
   5   0   9       16.01       14.49      2.08 o 
   6   0   9        5.04        5.58      1.55 o 
   7   0   9       27.94       35.10      3.98 o 
   8   0   9       20.80       20.46      4.60 o 
   9   0   9        0.16       -1.48      2.37 o 
  -5   1   9        0.04        0.52      2.15 o 
  -4   1   9        2.04        1.28      1.85 o 
  -3   1   9        3.98        3.43      2.11 o 
  -2   1   9        2.22        1.18      1.57 o 
  -1   1   9        2.69        2.03      1.56 o 
   0   1   9       16.04       15.72      2.89 o 
   1   1   9       40.28       31.79      2.73 o 
   2   1   9        8.30       12.04      2.06 o 
   3   1   9        2.87        2.17      1.07 o 
   4   1   9        6.30        8.57      1.52 o 
   5   1   9       18.14       16.01      1.99 o 
   6   1   9        0.19        0.15      0.91 o 
   7   1   9        4.44        3.84      1.81 o 
   8   1   9       19.43       17.97      3.19 o 
   9   1   9        0.01       -0.05      1.70 o 
  -5   2   9        1.01        3.49      1.80 o 
  -4   2   9        5.50        4.79      1.84 o 
  -3   2   9        7.85        8.66      2.05 o 
  -2   2   9       10.32       10.11      2.09 o 
  -1   2   9        0.68        0.80      0.97 o 
   0   2   9       15.57       16.72      2.08 o 
   1   2   9        5.45        4.79      1.20 o 
   2   2   9        1.77        0.76      0.70 o 
   3   2   9        1.85        1.16      0.93 o 
   4   2   9        0.36        0.78      0.88 o 
   5   2   9        1.35        1.61      0.99 o 
   6   2   9        0.20        0.09      1.04 o 
   7   2   9        6.27        5.25      2.07 o 
   8   2   9        0.05        0.93      1.73 o 
   9   2   9       12.98       16.87      3.36 o 
  -4   3   9        0.10        1.06      1.53 o 
  -3   3   9       24.41       27.33      2.57 o 
  -2   3   9       33.97       37.29      2.74 o 
  -1   3   9        0.02        0.04      0.89 o 
   0   3   9       36.44       37.03      2.50 o 
   1   3   9       22.75       21.18      1.61 o 
   2   3   9        2.41        2.70      0.84 o 
   3   3   9        3.71        3.95      0.97 o 
   4   3   9        7.57        6.29      1.18 o 
   5   3   9        3.32        2.80      1.07 o 
   6   3   9        0.87        0.24      0.90 o 
   7   3   9        0.88        0.11      1.04 o 
   8   3   9        0.05       -1.04      1.55 o 
   9   3   9        7.46        8.16      2.85 o 
  -4   4   9        3.99        3.60      1.48 o 
  -3   4   9        2.52        4.54      1.75 o 
  -2   4   9        4.12        3.21      1.36 o 
  -1   4   9        2.02        2.22      1.13 o 
   0   4   9        0.61        0.32      0.84 o 
   1   4   9       43.16       44.39      3.15 o 
   2   4   9        0.47       -0.53      0.78 o 
   3   4   9        1.14       -0.66      0.74 o 
   4   4   9        0.47        0.03      0.92 o 
   5   4   9       64.93       67.45      3.27 o 
   6   4   9       15.16       16.90      2.16 o 
   7   4   9       72.00       69.41      4.85 o 
   8   4   9        0.25       -0.57      1.23 o 
   9   4   9        0.43        0.52      1.89 o 
  -4   5   9        0.01       -1.63      1.30 o 
  -3   5   9       10.01       11.45      2.26 o 
  -2   5   9        1.89        1.46      1.21 o 
  -1   5   9        5.33        6.66      1.56 o 
   0   5   9       11.77       12.39      1.99 o 
   1   5   9        3.53        2.78      1.19 o 
   2   5   9       35.61       34.70      5.08 o 
   3   5   9      124.93      113.00     10.27 o 
   4   5   9       36.84       39.70      3.17 o 
   5   5   9        0.78        1.22      1.10 o 
   6   5   9        0.06        0.70      1.06 o 
   7   5   9        0.47        0.50      1.12 o 
   8   5   9       13.68       12.31      2.54 o 
   9   5   9        0.87       -0.50      1.46 o 
  -3   6   9        0.00       -0.28      1.50 o 
  -2   6   9        6.70        6.41      2.39 o 
  -1   6   9        7.26        6.74      3.52 o 
   0   6   9       59.28       63.04      5.50 o 
   1   6   9        7.30        6.35      1.87 o 
   2   6   9       23.55       21.04      3.47 o 
   3   6   9        1.23       -0.28      1.36 o 
   4   6   9      126.63      123.91     17.72 o 
   5   6   9        4.08        5.44      1.85 o 
   6   6   9       48.56       57.05      4.38 o 
   7   6   9        3.25        3.89      1.68 o 
   8   6   9        3.76        0.07      1.59 o 
   9   6   9        0.67        0.19      1.89 o 
  -3   7   9        0.68       -0.70      1.64 o 
  -2   7   9        7.71        7.07      3.26 o 
  -1   7   9        0.95        2.83      1.86 o 
   0   7   9        5.79        9.73      2.21 o 
   1   7   9        9.17        8.39      2.63 o 
   2   7   9        1.43        2.00      1.71 o 
   3   7   9        8.56        8.19      2.49 o 
   4   7   9        2.52        0.85      1.65 o 
   5   7   9        6.05        5.85      2.71 o 
   6   7   9        0.00        0.96      1.39 o 
   7   7   9        1.56        3.04      1.70 o 
   8   7   9        6.85        9.77      2.53 o 
  -2   8   9        0.11       -0.39      1.52 o 
  -1   8   9        0.69        0.00      2.15 o 
   0   8   9        1.44        0.32      1.57 o 
   1   8   9        2.31        3.63      2.14 o 
   2   8   9        0.28        0.91      1.66 o 
   3   8   9        0.32       -0.16      1.62 o 
   4   8   9        0.06       -1.07      1.42 o 
   5   8   9        4.77        5.33      2.48 o 
   6   8   9        0.01        0.87      1.69 o 
   7   8   9       29.69       28.13      3.94 o 
   0   9   9        0.01       -1.36      1.52 o 
   1   9   9        0.02       -0.57      1.39 o 
   2   9   9        2.90        3.71      2.17 o 
   3   9   9        2.61        2.37      2.07 o 
   4   9   9        2.09        1.91      1.87 o 
   5   9   9        3.75        7.13      2.74 o 
   6   9   9        1.40        1.29      1.87 o 
   0  -4  10        7.05        5.93      3.85 o 
   1  -4  10        0.02       -0.37      1.85 o 
   2  -4  10        5.17        6.08      3.48 o 
   3  -4  10        5.80        5.93      3.34 o 
   4  -4  10        0.04        0.75      1.82 o 
  -2  -3  10        0.68        0.67      2.45 o 
  -1  -3  10       10.19       13.27      4.82 o 
   0  -3  10        6.90        5.26      3.41 o 
   1  -3  10        3.18        4.08      3.04 o 
   2  -3  10        0.16       -0.74      2.00 o 
   3  -3  10        6.21        2.30      1.96 o 
   4  -3  10        1.66        1.60      1.84 o 
   5  -3  10        2.04        0.82      1.84 o 
   6  -3  10       11.63       13.41      3.01 o 
  -2  -2  10        0.01        2.30      2.89 o 
  -1  -2  10        2.39        2.74      2.74 o 
   0  -2  10       10.58        8.38      3.85 o 
   1  -2  10        0.36        0.37      2.15 o 
   2  -2  10        3.99        3.56      2.59 o 
   3  -2  10        0.34       -0.43      1.49 o 
   4  -2  10        0.46        0.80      1.73 o 
   5  -2  10        0.12       -0.50      1.48 o 
   6  -2  10        4.47        6.91      2.30 o 
   7  -2  10       36.42       40.28      5.23 o 
  -3  -1  10        1.24        0.82      2.67 o 
  -2  -1  10        0.11       -0.89      1.93 o 
  -1  -1  10        0.21        0.74      2.37 o 
   0  -1  10        1.55        2.67      2.52 o 
   1  -1  10        0.23        0.37      2.00 o 
   2  -1  10       28.43       21.94      5.04 o 
   3  -1  10        0.47        1.11      1.54 o 
   4  -1  10       16.43       17.73      2.67 o 
   5  -1  10        4.60        5.34      1.67 o 
   6  -1  10       13.35       12.63      2.83 o 
   7  -1  10        1.37        0.92      1.57 o 
   8  -1  10        9.21        9.12      3.71 o 
  -3   0  10        0.42        1.70      2.89 o 
  -2   0  10        0.51       -0.59      1.78 o 
  -1   0  10        0.20        0.82      2.15 o 
   0   0  10        0.06       -0.37      1.70 o 
   1   0  10        7.90        5.41      2.97 o 
   2   0  10        1.84        1.33      2.00 o 
   3   0  10       84.36       80.66      7.08 o 
   4   0  10       22.94       21.83      2.86 o 
   5   0  10        0.14       -0.34      0.95 o 
   6   0  10       14.86       15.49      2.36 o 
   7   0  10       21.09       21.88      2.76 o 
   8   0  10        4.51        6.97      3.56 o 
  -4   1  10        0.01       -1.70      2.00 o 
  -3   1  10        0.42       -1.85      2.37 o 
  -2   1  10        0.41        1.41      2.67 o 
  -1   1  10       25.40       25.06      5.86 o 
   0   1  10        7.78        5.54      2.06 o 
   1   1  10        7.51        6.24      2.09 o 
   2   1  10       17.73       19.78      3.23 o 
   3   1  10      105.76      105.11      8.37 o 
   4   1  10       94.04       95.05      6.97 o 
   5   1  10        0.55        1.91      1.14 o 
   6   1  10        0.07       -0.10      1.00 o 
   7   1  10        8.71       11.74      2.77 o 
   8   1  10       17.10       21.94      3.70 o 
   9   1  10        0.98        1.11      2.97 o 
  -4   2  10        1.41        1.72      1.95 o 
  -3   2  10       10.32        8.75      2.75 o 
  -2   2  10        0.10        0.88      1.67 o 
  -1   2  10        2.25        1.75      1.70 o 
   0   2  10       34.35       29.44      4.14 o 
   1   2  10       27.64       30.47      4.15 o 
   2   2  10        1.78        0.82      1.36 o 
   3   2  10        2.39        1.99      1.14 o 
   4   2  10       22.12       24.52      2.56 o 
   5   2  10        4.77        4.74      1.42 o 
   6   2  10       10.29       12.52      2.25 o 
   7   2  10       10.00        8.10      3.00 o 
   8   2  10       15.24       19.39      3.62 o 
   9   2  10        0.26        1.75      1.94 o 
  -4   3  10       11.00       12.58      3.12 o 
  -3   3  10       32.07       30.98      3.58 o 
  -2   3  10       21.30       23.63      3.05 o 
  -1   3  10        2.08        1.67      1.17 o 
   0   3  10        3.41        2.83      1.71 o 
   1   3  10        1.30        1.33      1.42 o 
   2   3  10        0.17       -0.58      0.98 o 
   3   3  10        4.82        6.04      1.19 o 
   4   3  10        8.24        6.26      1.28 o 
   5   3  10        0.93        0.41      0.89 o 
   6   3  10       14.69       14.76      2.52 o 
   7   3  10        4.25        2.60      1.57 o 
   8   3  10        5.46        4.95      2.74 o 
   9   3  10        1.31        0.55      2.04 o 
  -3   4  10        3.52        7.33      2.13 o 
  -2   4  10        1.11        0.36      1.37 o 
  -1   4  10        4.14        3.93      1.68 o 
   0   4  10        7.46        7.17      2.25 o 
   1   4  10        6.11        4.82      1.74 o 
   2   4  10        6.96        7.46      1.91 o 
   3   4  10        9.93       12.44      1.76 o 
   4   4  10      179.98      177.33      5.62 o 
   5   4  10       60.93       56.27      3.27 o 
   6   4  10        7.64        9.95      1.84 o 
   7   4  10        0.91        0.88      1.15 o 
   8   4  10        0.35        0.64      1.52 o 
   9   4  10        0.95        2.33      2.38 o 
  -3   5  10        0.03        0.10      2.30 o 
  -2   5  10        0.03       -1.15      1.17 o 
  -1   5  10       10.40       10.82      2.34 o 
   0   5  10        3.78        2.39      1.83 o 
   1   5  10        1.40        0.15      1.04 o 
   2   5  10        1.31        0.80      1.26 o 
   3   5  10        0.53        1.00      1.46 o 
   4   5  10       37.15       37.68      3.31 o 
   5   5  10       65.87       60.59      5.11 o 
   6   5  10       11.58       11.00      1.93 o 
   7   5  10       16.34       15.78      2.36 o 
   8   5  10        5.33        3.78      1.84 o 
   9   5  10        1.92        4.24      1.90 o 
  -2   6  10        0.20        1.06      1.81 o 
  -1   6  10       18.12       17.27      4.74 o 
   0   6  10       10.75        6.15      3.19 o 
   1   6  10       19.91       17.39      3.38 o 
   2   6  10       37.16       44.37      7.41 o 
   3   6  10        3.32        2.77      1.88 o 
   4   6  10       19.65       20.66      3.00 o 
   5   6  10        9.38       10.58      2.30 o 
   6   6  10       26.74       30.15      3.57 o 
   7   6  10        2.24        1.75      1.44 o 
   8   6  10        0.06        0.56      1.81 o 
  -2   7  10        1.88        1.63      2.74 o 
  -1   7  10        8.98        7.78      3.48 o 
   0   7  10        5.55        4.12      2.25 o 
   1   7  10       15.65       13.98      3.20 o 
   2   7  10        0.62        0.57      1.53 o 
   3   7  10        0.07       -0.29      1.46 o 
   4   7  10       10.64        9.86      4.00 o 
   5   7  10        0.89       -0.32      1.41 o 
   6   7  10        2.27        2.74      1.65 o 
   7   7  10        0.09       -0.19      1.43 o 
   8   7  10        5.17        7.83      2.40 o 
   0   8  10        7.23        6.42      2.40 o 
   1   8  10        3.78        2.95      2.25 o 
   2   8  10        0.53        0.19      1.60 o 
   3   8  10        0.00       -0.93      1.45 o 
   4   8  10        0.00        0.31      1.53 o 
   5   8  10        0.12       -0.54      1.76 o 
   6   8  10        3.99        3.20      1.90 o 
   7   8  10        4.06        7.06      2.44 o 
   1   9  10        0.05        0.61      1.74 o 
   2   9  10        4.87        5.87      3.60 o 
   3   9  10        3.80        4.54      2.78 o 
   4   9  10        0.85        1.02      1.88 o 
   5   9  10       10.16       14.07      3.65 o 
   1  -3  11        1.02        1.11      2.82 o 
   2  -3  11        0.40       -0.30      2.52 o 
   3  -3  11        2.24        2.74      2.74 o 
   4  -3  11        0.23        0.44      2.08 o 
  -1  -2  11        4.37        4.82      3.71 o 
   0  -2  11        1.19       -0.15      2.37 o 
   1  -2  11       10.05        3.85      3.04 o 
   2  -2  11        0.97        1.26      2.22 o 
   3  -2  11        2.03        1.04      2.37 o 
   4  -2  11        0.96        0.37      2.22 o 
   5  -2  11        1.66        1.42      1.76 o 
   6  -2  11        5.00        8.69      2.70 o 
  -2  -1  11        0.19        0.67      2.67 o 
  -1  -1  11        3.21        5.41      3.63 o 
   0  -1  11        0.05       -0.67      1.93 o 
   1  -1  11        3.33        0.37      2.22 o 
   2  -1  11        0.90        1.48      2.22 o 
   3  -1  11        0.26       -0.52      1.78 o 
   4  -1  11        0.00       -0.22      1.17 o 
   5  -1  11        0.67       -0.46      1.32 o 
   6  -1  11        0.23       -0.51      1.56 o 
   7  -1  11        9.17       10.20      2.81 o 
  -2   0  11        0.00       -1.70      1.93 o 
  -1   0  11        0.01       -0.74      2.08 o 
   0   0  11        0.88        2.15      2.67 o 
   1   0  11        2.65        0.52      2.00 o 
   2   0  11       15.97       11.61      2.91 o 
   3   0  11        0.52        1.07      1.59 o 
   4   0  11        0.30       -0.33      1.29 o 
   5   0  11        6.70        4.11      1.76 o 
   6   0  11        5.64        5.04      1.84 o 
   7   0  11        1.22        0.72      1.63 o 
   8   0  11        2.09        4.60      3.41 o 
  -2   1  11        0.01        0.71      1.83 o 
  -1   1  11        0.00       -0.97      1.44 o 
   0   1  11        2.65        2.16      1.83 o 
   1   1  11        0.27       -0.53      1.31 o 
   2   1  11       23.60       16.88      3.37 o 
   3   1  11       27.18       21.22      5.67 o 
   4   1  11        8.16        6.33      1.67 o 
   5   1  11        8.07        9.21      1.87 o 
   6   1  11        5.83        6.03      2.44 o 
   7   1  11        0.62       -0.04      1.24 o 
   8   1  11        0.07       -0.16      1.83 o 
  -2   2  11       17.29       11.26      3.52 o 
  -1   2  11        6.29        5.85      2.38 o 
   0   2  11       10.49        7.23      2.46 o 
   1   2  11        4.23        4.16      2.01 o 
   2   2  11        5.04        3.74      1.94 o 
   3   2  11       38.02       40.90      4.63 o 
   4   2  11        0.04        0.31      1.15 o 
   5   2  11        6.75        5.62      1.56 o 
   6   2  11        0.06       -1.13      0.97 o 
   7   2  11        0.00       -1.96      1.55 o 
   8   2  11        0.06        0.04      1.85 o 
  -2   3  11        2.81        1.70      1.79 o 
  -1   3  11        1.66       -0.15      1.46 o 
   0   3  11        0.77       -0.01      1.53 o 
   1   3  11        0.02        0.63      1.46 o 
   2   3  11        5.87        5.56      2.25 o 
   3   3  11        0.87        0.05      1.14 o 
   4   3  11        0.20        0.46      1.23 o 
   5   3  11       43.68       45.24      3.60 o 
   6   3  11       23.28       28.73      3.52 o 
   7   3  11        9.83       10.69      3.04 o 
   8   3  11        7.40        9.05      2.98 o 
  -2   4  11        0.02       -0.04      1.48 o 
  -1   4  11        4.63        4.57      2.28 o 
   0   4  11        0.67        0.76      1.56 o 
   1   4  11        0.09       -0.16      1.46 o 
   2   4  11        3.29        2.62      1.50 o 
   3   4  11       39.20       36.15      3.84 o 
   4   4  11       81.65       75.72      4.58 o 
   5   4  11        0.37        0.06      1.20 o 
   6   4  11        0.10        0.69      1.20 o 
   7   4  11        0.68        1.50      1.25 o 
   8   4  11        2.33        2.18      2.28 o 
  -2   5  11        0.02        2.97      2.82 o 
  -1   5  11        3.54        3.13      2.01 o 
   0   5  11        6.10        4.76      2.25 o 
   1   5  11        0.24       -1.00      1.32 o 
   2   5  11        0.38        0.17      1.23 o 
   3   5  11        0.25        0.37      1.52 o 
   4   5  11       69.40       75.41      4.19 o 
   5   5  11       30.97       31.43      3.39 o 
   6   5  11        3.55        5.65      2.51 o 
   7   5  11       10.27       12.54      2.47 o 
   8   5  11        1.21        1.71      2.07 o 
  -1   6  11        0.32       -0.67      1.63 o 
   0   6  11        1.05        0.22      1.93 o 
   1   6  11        1.26       -0.44      1.78 o 
   2   6  11        0.85        0.43      1.73 o 
   3   6  11       13.65       12.78      3.15 o 
   4   6  11       10.77        8.59      2.19 o 
   5   6  11        9.65        9.53      2.22 o 
   6   6  11        0.70        0.35      1.34 o 
   7   6  11        1.48        2.20      1.46 o 
   8   6  11        2.02        3.89      2.49 o 
   0   7  11        2.05        0.96      2.45 o 
   1   7  11        2.88       -0.13      1.73 o 
   2   7  11        0.21        1.52      1.86 o 
   3   7  11        3.72        3.55      2.30 o 
   4   7  11        1.17        1.27      1.69 o 
   5   7  11        2.17        4.45      1.89 o 
   6   7  11        0.27       -0.69      1.30 o 
   7   7  11        1.38        3.56      1.85 o 
   1   8  11        1.64       -0.39      1.83 o 
   2   8  11        9.30        9.47      3.78 o 
   3   8  11        0.43       -1.00      1.59 o 
   4   8  11        0.33       -0.46      1.69 o 
   5   8  11        1.80        0.21      1.76 o 
   6   8  11        4.00        3.19      1.91 o 
   2  -2  12        1.94        4.97      3.48 o 
   3  -2  12        0.83       -0.15      2.22 o 
   0  -1  12        1.37        3.63      3.41 o 
   1  -1  12        6.67        6.67      3.63 o 
   2  -1  12        2.25        2.15      2.82 o 
   3  -1  12        1.50       -0.37      2.19 o 
   4  -1  12        6.67        4.31      2.56 o 
   5  -1  12        2.05        3.71      2.82 o 
   0   0  12        6.87        5.63      3.48 o 
   1   0  12        0.41        0.77      1.67 o 
   2   0  12        0.05        1.81      1.91 o 
   3   0  12        0.07        0.49      1.57 o 
   4   0  12        1.00        2.95      2.03 o 
   5   0  12        0.93       -0.15      2.08 o 
   6   0  12        0.78        0.78      1.83 o 
  -1   1  12        0.06        2.00      2.05 o 
   0   1  12        0.76        1.16      1.78 o 
   1   1  12        6.72        7.48      2.67 o 
   2   1  12        3.27       -0.18      1.57 o 
   3   1  12        6.88        4.91      3.11 o 
   4   1  12        2.24        0.44      1.69 o 
   5   1  12        0.05        0.22      1.25 o 
   6   1  12        0.07       -0.63      1.24 o 
   7   1  12        1.05        1.57      1.61 o 
  -1   2  12        0.04        0.35      1.80 o 
   0   2  12        0.15        0.62      1.64 o 
   1   2  12        0.19        0.02      1.53 o 
   2   2  12        3.66        4.81      2.28 o 
   3   2  12        0.18        0.76      1.73 o 
   4   2  12       19.22       18.45      2.90 o 
   5   2  12       19.20       18.85      2.95 o 
   6   2  12        0.62        1.36      1.46 o 
   7   2  12        5.21        9.13      3.01 o 
  -1   3  12        0.27       -0.05      1.76 o 
   0   3  12        0.06       -0.94      1.62 o 
   1   3  12       15.01       14.80      3.40 o 
   2   3  12        0.12        1.50      1.83 o 
   3   3  12        7.08        9.47      2.38 o 
   4   3  12      112.10      108.21      5.88 o 
   5   3  12        0.15        0.89      1.60 o 
   6   3  12        0.39       -0.42      1.66 o 
   7   3  12        2.02        3.71      3.48 o 
  -1   4  12        0.52        0.19      1.77 o 
   0   4  12        0.08        0.63      1.77 o 
   1   4  12        5.93        7.47      2.61 o 
   2   4  12        3.62        3.35      2.07 o 
   3   4  12        5.08        4.65      1.92 o 
   4   4  12        0.05       -0.73      1.23 o 
   5   4  12       82.21       75.32      6.00 o 
   6   4  12        0.63        0.79      1.97 o 
   7   4  12        2.02        2.67      3.11 o 
   0   5  12        0.01       -0.21      1.53 o 
   1   5  12        2.64        1.91      1.91 o 
   2   5  12       15.86       18.69      3.06 o 
   3   5  12        0.00        0.75      1.39 o 
   4   5  12        5.40        3.75      2.27 o 
   5   5  12        1.93        4.18      2.37 o 
   6   5  12        8.33        8.25      2.91 o 
   7   5  12        1.24        1.08      1.96 o 
   0   6  12        0.36       -0.15      2.08 o 
   1   6  12        1.96        1.63      2.59 o 
   2   6  12        0.02        1.18      1.79 o 
   3   6  12        3.21        4.04      2.46 o 
   4   6  12        0.27        0.69      1.89 o 
   5   6  12        0.19       -1.39      1.45 o 
   6   6  12        0.18        1.44      2.15 o 
   7   6  12        1.96        2.00      1.75 o 
   1   7  12        0.63        0.59      2.59 o 
   2   7  12        0.00        0.89      1.92 o 
   3   7  12        0.10        0.18      1.95 o 
   4   7  12        2.45        2.47      2.33 o 
   5   7  12        4.67        2.25      2.30 o 
   3   0  13        0.74       -0.50      1.70 o 
   1   1  13        0.91        1.15      1.86 o 
   2   1  13        0.02       -0.43      1.62 o 
   3   1  13        2.64        2.77      2.13 o 
   4   1  13        0.00        0.00      1.86 o 
   5   1  13        0.34       -1.23      1.66 o 
   1   2  13        0.04       -0.61      1.62 o 
   2   2  13        1.33        1.42      1.83 o 
   3   2  13        2.50        1.03      1.85 o 
   4   2  13        1.97        0.64      1.85 o 
   5   2  13        2.07        2.14      1.73 o 
   6   2  13        0.12       -0.95      1.76 o 
   1   3  13        0.10       -0.41      1.62 o 
   2   3  13        4.08        4.68      2.44 o 
   3   3  13       29.36       25.13      4.53 o 
   4   3  13        3.02        1.47      1.72 o 
   5   3  13        5.40        5.69      2.07 o 
   6   3  13        1.15       -0.44      1.91 o 
   1   4  13        0.24        0.75      1.91 o 
   2   4  13        1.04        2.44      2.10 o 
   3   4  13        0.15        0.52      1.71 o 
   4   4  13       69.47       66.25      5.33 o 
   5   4  13        7.02        9.37      3.14 o 
   6   4  13        0.40        1.55      2.17 o 
   2   5  13        2.69        3.68      2.33 o 
   3   5  13        0.05        0.94      1.57 o 
   4   5  13        2.37        2.67      2.32 o 
   5   5  13        1.07        1.57      2.15 o 
   3   6  13        0.03       -0.01      1.99 o 
   4   6  13        0.00       -0.16      1.78 o 
                                                 
